# Supplementary material for: Cranberry Polyphenols in Esophageal Cancer Inhibition: New Insights
Source: Nutrients. 2022 Feb 24;14(5):969. doi: 10.3390/nu14050969 (PMC8912450; doi:10.3390/nu14050969)
Supplement: Supplementary file 1 [file nutrients-14-00969-s001.zip]

Archive with 1 entries (1 files):
- nutrients-1593144-supplementary.xlsx
