# Supplementary material for: Cranberry Polyphenols in Esophageal Cancer Inhibition: New Insights
Source: Nutrients. 2022 Feb 24;14(5):969. doi: 10.3390/nu14050969 (PMC8912450; doi:10.3390/nu14050969)
Supplement: Supplementary file 1 [file nutrients-14-00969-s001.zip › nutrients-1593144-supplementary.xlsx]

## Sheet: Table S1. 
Table S1. Metacore analysis of JHAD1 cells and C-PAC treatment.
Enrichment by Process Networks (n = 86, P and FDR < 0.05)						JHAD1_PAC75vsVEH_C1+C2_up+downreg_n=37 proteins
#	Networks	Total	p-value	FDR	In Data	Network Objects from Active Data
1	Signal transduction_NOTCH signaling	235	1.22747e-22	1.69391e-20	23	c-Src, p38beta (MAPK11), Rictor, PI3K cat class IA, NF-kB, NOTCH1 receptor, HES1, p38gamma (MAPK12), NOTCH1 (NICD), p38alpha (MAPK14), Tuberin, E2F1, RPS6, eIF4E, p38 MAPK, p70 S6 kinase1, NOTCH1 (NEXT), p38delta (MAPK13), NOTCH1 precursor, HIF1A, RelA (p65 NF-kB subunit), NF-kB p65/p65, JAK2
2	Development_Hemopoiesis, Erythropoietin pathway	136	2.33989e-15	1.61452e-13	15	Elk-1, c-Src, p38beta (MAPK11), PI3K cat class IA, NF-kB, PKC-alpha, p38gamma (MAPK12), p38alpha (MAPK14), p38 MAPK, Cyclin E, p38delta (MAPK13), RelA (p65 NF-kB subunit), NF-kB p65/p65, JAK2, PI3K cat class IA (p110-beta)
3	Development_EMT_Regulation of epithelial-to-mesenchymal transition	224	6.13615e-11	2.82263e-09	14	TWIST1, Elk-1, c-Src, PI3K cat class IA, NOTCH1 receptor, NOTCH1 (NICD), p38alpha (MAPK14), Tuberin, p38 MAPK, NOTCH1 (NEXT), Cyclin E, HIF1A, RelA (p65 NF-kB subunit), JAK2
4	Inflammation_IL-10 anti-inflammatory response	87	1.25048e-10	2.98613e-09	10	p38beta (MAPK11), PI3K cat class IA, NF-kB, p38gamma (MAPK12), p38alpha (MAPK14), p38 MAPK, p70 S6 kinase1, p38delta (MAPK13), NF-kB p65/p65, PI3K cat class IA (p110-beta)
5	Inflammation_Amphoterin signaling	118	1.33011e-10	2.98613e-09	11	Elk-1, p38beta (MAPK11), PI3K cat class IA, NF-kB, p38gamma (MAPK12), p38alpha (MAPK14), p38 MAPK, p38delta (MAPK13), RelA (p65 NF-kB subunit), NF-kB p65/p65, PI3K cat class IA (p110-beta)
6	Signal transduction_Nitric oxide signaling	88	1.40426e-10	2.98613e-09	10	Elk-1, c-Src, NF-kB, G3P2, p38 MAPK, Mcl-1, Bax, NF-kB p65/p65, JAK2, PI3K cat class IA (p110-beta)
7	Cell cycle_G1-S Growth factor regulation	195	1.51471e-10	2.98613e-09	13	c-Src, PI3K cat class IA, NF-kB, PKC-alpha, E2F1, p70 S6 kinase1, Cyclin E, PKC, RelA (p65 NF-kB subunit), NF-kB p65/p65, JAK2, cPKC (conventional), PI3K cat class IA (p110-beta)
8	Translation_Regulation of initiation	127	2.96735e-10	5.11869e-09	11	c-Src, p38beta (MAPK11), PI3K cat class IA, p38gamma (MAPK12), p38alpha (MAPK14), Tuberin, eIF4E, p38 MAPK, p70 S6 kinase1, p38delta (MAPK13), PI3K cat class IA (p110-beta)
9	Development_Blood vessel morphogenesis	227	1.00541e-09	1.54162e-08	13	c-Src, L1CAM, PI3K cat class IA, NF-kB, PKC-alpha, NOTCH1 receptor, NOTCH1 (NICD), p38alpha (MAPK14), Notch, NOTCH1 (NEXT), NOTCH1 precursor, HIF1A, RelA (p65 NF-kB subunit)
10	Reproduction_Feeding and Neurohormone signaling	210	5.12286e-09	7.06955e-08	12	Elk-1, c-Src, PI3K cat class IA, NF-kB, PKC-alpha, Tuberin, eIF4E, p70 S6 kinase1, Cyclin E, Bax, HIF1A, JAK2
11	Cell cycle_G1-S Interleukin regulation	128	5.85825e-09	7.34944e-08	10	Elk-1, PI3K cat class IA, NF-kB, p38alpha (MAPK14), E2F1, p70 S6 kinase1, Cyclin E, RelA (p65 NF-kB subunit), NF-kB p65/p65, PI3K cat class IA (p110-beta)
12	Signal transduction_WNT signaling	177	1.03374e-08	1.1888e-07	11	c-Src, p38beta (MAPK11), PKC-alpha, HES1, p38gamma (MAPK12), p38alpha (MAPK14), E2F1, p38 MAPK, Fra-1, Cyclin E, p38delta (MAPK13)
13	Signal transduction_Androgen receptor signaling cross-talk	72	1.4151e-08	1.48449e-07	8	c-Src, Rictor, NF-kB, p38alpha (MAPK14), Tuberin, p38 MAPK, p70 S6 kinase1, JAK2
14	Inflammation_IL-2 signaling	104	1.506e-08	1.48449e-07	9	Elk-1, PI3K cat class IA, NF-kB, PKC-alpha, p38 MAPK, p70 S6 kinase1, RelA (p65 NF-kB subunit), NF-kB p65/p65, PI3K cat class IA (p110-beta)
15	Inflammation_Kallikrein-kinin system	187	1.83861e-08	1.69152e-07	11	Elk-1, c-Src, p38beta (MAPK11), PI3K cat class IA, NF-kB, p38gamma (MAPK12), p38alpha (MAPK14), p38 MAPK, p38delta (MAPK13), NF-kB p65/p65, PI3K cat class IA (p110-beta)
16	Inflammation_TREM1 signaling	145	1.96639e-08	1.69601e-07	10	Elk-1, p38beta (MAPK11), PI3K cat class IA, NF-kB, p38gamma (MAPK12), p38alpha (MAPK14), p38 MAPK, p38delta (MAPK13), Bax, PI3K cat class IA (p110-beta)
17	Response to hypoxia and oxidative stress	160	5.05741e-08	4.10543e-07	10	p38beta (MAPK11), NF-kB, G3P2, p38gamma (MAPK12), p38alpha (MAPK14), p38 MAPK, p38delta (MAPK13), HIF1A, ATM, Chk2
18	Reproduction_FSH-beta signaling pathway	161	5.36718e-08	4.11484e-07	10	c-Src, PI3K cat class IA, NF-kB, p38alpha (MAPK14), Tuberin, RPS6, eIF4E, p38 MAPK, p70 S6 kinase1, HIF1A
19	DNA damage_Checkpoint	124	7.07511e-08	5.13876e-07	9	p38beta (MAPK11), NF-kB, p38gamma (MAPK12), p38alpha (MAPK14), E2F1, p38 MAPK, Cyclin E, ATM, Chk2
20	Immune response_TCR signaling	174	1.12198e-07	7.45628e-07	10	Elk-1, p38beta (MAPK11), PI3K cat class IA, NF-kB, p38gamma (MAPK12), p38alpha (MAPK14), p38 MAPK, p38delta (MAPK13), RelA (p65 NF-kB subunit), NF-kB p65/p65
21	Immune response_Phagocytosis	223	1.13465e-07	7.45628e-07	11	p38beta (MAPK11), PI3K cat class IA, NF-kB, PKC-alpha, p38gamma (MAPK12), p38alpha (MAPK14), p38 MAPK, p38delta (MAPK13), RelA (p65 NF-kB subunit), NF-kB p65/p65, PI3K cat class IA (p110-beta)
22	Inflammation_IFN-gamma signaling	109	3.76245e-07	2.36008e-06	8	c-Src, PI3K cat class IA, NF-kB, PKC-alpha, p38 MAPK, Cyclin E, JAK2, PI3K cat class IA (p110-beta)
23	Inflammation_IL-6 signaling	119	7.40318e-07	4.44191e-06	8	Elk-1, PI3K cat class IA, NF-kB, Tuberin, Bax, NF-kB p65/p65, JAK2, PI3K cat class IA (p110-beta)
24	Inflammation_Neutrophil activation	215	8.08174e-07	4.647e-06	10	p38beta (MAPK11), PI3K cat class IA, NF-kB, PKC-alpha, p38gamma (MAPK12), p38alpha (MAPK14), p38 MAPK, p38delta (MAPK13), NF-kB p65/p65, PI3K cat class IA (p110-beta)
25	Apoptosis_Anti-Apoptosis mediated by external signals via MAPK and JAK/STAT	179	1.62749e-06	8.68861e-06	9	Elk-1, c-Src, PI3K cat class IA, PKC-alpha, p38 MAPK, Mcl-1, Bax, JAK2, cPKC (conventional)
26	Development_Keratinocyte differentiation	58	1.63699e-06	8.68861e-06	6	c-Src, PKC-alpha, NOTCH1 (NICD), p38alpha (MAPK14), Fra-1, p38delta (MAPK13)
27	Cardiac development_Role of NADPH oxidase and ROS	134	1.83036e-06	9.35516e-06	8	c-Src, NF-kB, Tuberin, E2F1, Bax, HIF1A, RelA (p65 NF-kB subunit), NF-kB p65/p65
28	Immune response_Phagosome in antigen presentation	241	2.29226e-06	1.12976e-05	10	p38beta (MAPK11), PI3K cat class IA, NF-kB, PKC-alpha, p38gamma (MAPK12), p38alpha (MAPK14), p38 MAPK, p38delta (MAPK13), NF-kB p65/p65, PI3K cat class IA (p110-beta)
29	Apoptosis_Apoptotic nucleus	161	7.23983e-06	3.38928e-05	8	Tubulin alpha, NF-kB, E2F1, Mcl-1, Bax, RelA (p65 NF-kB subunit), ATM, Chk2
30	Inflammation_Histamine signaling	215	7.38542e-06	3.38928e-05	9	p38beta (MAPK11), NF-kB, PKC-alpha, p38gamma (MAPK12), p38alpha (MAPK14), p38 MAPK, p70 S6 kinase1, p38delta (MAPK13), NF-kB p65/p65
31	Inflammation_IL-4 signaling	115	7.6136e-06	3.38928e-05	7	Elk-1, PI3K cat class IA, NF-kB, p70 S6 kinase1, Bax, JAK2, PI3K cat class IA (p110-beta)
32	Development_Regulation of angiogenesis	221	9.23753e-06	3.98368e-05	9	c-Src, PI3K cat class IA, NF-kB, PKC-alpha, p38alpha (MAPK14), HIF1A, PKC, RelA (p65 NF-kB subunit), JAK2
33	Chemotaxis	139	2.6399e-05	0.000110396	7	PI3K cat class IA, NF-kB, p38alpha (MAPK14), p38 MAPK, Fra-1, RelA (p65 NF-kB subunit), PI3K cat class IA (p110-beta)
34	Development_Hedgehog signaling	253	2.73458e-05	0.000110992	9	c-Src, p38beta (MAPK11), NOTCH1 receptor, HES1, NOTCH1 (NICD), NOTCH1 (NEXT), p38delta (MAPK13), NOTCH1 precursor, PI3K cat class IA (p110-beta)
35	Apoptosis_Anti-Apoptosis mediated by external signals by Estrogen	95	2.9388e-05	0.000115872	6	Elk-1, c-Src, PI3K cat class IA, PKC-alpha, p38alpha (MAPK14), Bax
36	Signal Transduction_TGF-beta, GDF and Activin signaling	154	5.10728e-05	0.000195779	7	c-Src, PI3K cat class IA, NF-kB, p38 MAPK, NOTCH1 precursor, HIF1A, PKC
37	Reproduction_GnRH signaling pathway	166	8.23132e-05	0.000307006	7	Elk-1, c-Src, PI3K cat class IA, PKC-alpha, p38alpha (MAPK14), p38 MAPK, JAK2
38	Apoptosis_Anti-Apoptosis mediated by external signals via PI3K/AKT	233	0.000104063	0.000377914	8	c-Src, PI3K cat class IA, NF-kB, Fra-1, Mcl-1, Bax, RelA (p65 NF-kB subunit), JAK2
39	Inflammation_Inflammasome	120	0.000109436	0.000387233	6	p38beta (MAPK11), NF-kB, p38gamma (MAPK12), p38alpha (MAPK14), p38 MAPK, p38delta (MAPK13)
40	Muscle contraction_Nitric oxide signaling in the cardiovascular system	124	0.000131219	0.000452705	6	Elk-1, c-Src, PI3K cat class IA, AMPK alpha 2 subunit, HIF1A, AMPK alpha 1 subunit
41	Inflammation_Innate inflammatory response	181	0.000141768	0.000477171	7	p38beta (MAPK11), NF-kB, p38gamma (MAPK12), p38alpha (MAPK14), p38 MAPK, p38delta (MAPK13), NF-kB p65/p65
42	Cell adhesion_Amyloid proteins	195	0.000225066	0.000727775	7	c-Src, PKC-alpha, NOTCH1 receptor, NOTCH1 (NICD), Notch, PKC, cPKC (conventional)
43	Immune response_BCR pathway	137	0.00022677	0.000727775	6	Elk-1, PI3K cat class IA, NF-kB, p70 S6 kinase1, NF-kB p65/p65, PI3K cat class IA (p110-beta)
44	Reproduction_Gonadotropin regulation	199	0.000255024	0.000782414	7	Elk-1, c-Src, PI3K cat class IA, PKC-alpha, p38alpha (MAPK14), p38 MAPK, JAK2
45	Inflammation_IgE signaling	140	0.000255135	0.000782414	6	Elk-1, PI3K cat class IA, NF-kB, p38 MAPK, NF-kB p65/p65, PI3K cat class IA (p110-beta)
46	Cell cycle_G2-M	206	0.000315161	0.000945483	7	p38beta (MAPK11), p38gamma (MAPK12), p38alpha (MAPK14), p38 MAPK, p38delta (MAPK13), ATM, Chk2
47	Proliferation_Lymphocyte proliferation	209	0.000344205	0.00101065	7	PI3K cat class IA, NF-kB, PKC-alpha, p38alpha (MAPK14), p70 S6 kinase1, JAK2, PI3K cat class IA (p110-beta)
48	Cardiac development_Wnt_beta-catenin, Notch, VEGF, IP3 and integrin signaling	151	0.000383894	0.00110306	6	c-Src, PKC-alpha, NOTCH1 receptor, HES1, NOTCH1 (NICD), NOTCH1 (NEXT)
49	Immune response_Th17-derived cytokines	98	0.000391665	0.00110306	5	PI3K cat class IA, NF-kB, p38 MAPK, Mcl-1, JAK2
50	Reproduction_Progesterone signaling	215	0.000408761	0.00112818	7	c-Src, PI3K cat class IA, p38alpha (MAPK14), NOTCH1 precursor, RelA (p65 NF-kB subunit), PI3K cat class IA (p110-beta), Chk2
51	Proliferation_Positive regulation cell proliferation	221	0.000482707	0.00130615	7	c-Src, PI3K cat class IA, p70 S6 kinase1, Fra-1, Cyclin E, JAK2, PI3K cat class IA (p110-beta)
52	Signal Transduction_Cholecystokinin signaling	106	0.000562435	0.00149262	5	c-Src, PKC-alpha, p38alpha (MAPK14), p38 MAPK, p38delta (MAPK13)
53	Signal transduction_Leptin signaling	107	0.000587179	0.00152888	5	PI3K cat class IA, NF-kB, AMPK alpha subunit, HIF1A, JAK2
54	Signal transduction_Insulin signaling	171	0.000743765	0.00190073	6	PI3K cat class IA, Tuberin, RPS6, eIF4E, p70 S6 kinase1, JAK2
55	Signal transduction_ERBB-family signaling	75	0.00132817	0.0033325	4	Elk-1, c-Src, PI3K cat class IA, NF-kB
56	Development_Neurogenesis in general	193	0.00139629	0.00344087	6	NOTCH1 receptor, HES1, NOTCH1 (NICD), Notch, NOTCH1 (NEXT), NOTCH1 precursor
57	Neurophysiological process_Long-term potentiation	82	0.00184938	0.00447744	4	c-Src, PKC-alpha, eIF4E, p70 S6 kinase1
58	Immune response_T helper cell differentiation	140	0.00196574	0.00467711	5	Elk-1, p38beta (MAPK11), NF-kB, p38alpha (MAPK14), JAK2
59	Cell adhesion_Integrin-mediated cell-matrix adhesion	214	0.00236232	0.00552542	6	Tubulin alpha, c-Src, PI3K cat class IA, PKC-alpha, Tubulin alpha-4A, PI3K cat class IA (p110-beta)
60	Inflammation_IL-13 signaling pathway	91	0.00270894	0.00623057	4	Elk-1, PKC-alpha, RelA (p65 NF-kB subunit), JAK2
61	Cell adhesion_Glycoconjugates	162	0.00370652	0.00824999	5	c-Src, L1CAM, PKC-alpha, PKC, cPKC (conventional)
62	Cell cycle_G1-S	162	0.00370652	0.00824999	5	Tuberin, E2F1, Cyclin E, ATM, Chk2
63	Neurophysiological process_Corticoliberin signaling	49	0.00378211	0.00828462	3	Elk-1, PKC-alpha, cPKC (conventional)
64	Reproduction_Male sex differentiation	242	0.00434985	0.00937937	6	c-Src, p38alpha (MAPK14), p38 MAPK, Bax, PKC, ATM
65	Development_Regulation of telomere length	53	0.00472314	0.0100276	3	PI3K cat class IA, PKC-alpha, E2F1
66	Proliferation_Negative regulation of cell proliferation	183	0.00621031	0.0129852	5	Elk-1, PI3K cat class IA, Tuberin, Cyclin E, JAK2
67	Inflammation_IL-12,15,18 signaling	59	0.00638004	0.013141	3	NF-kB, RelA (p65 NF-kB subunit), JAK2
68	Cardiac development_BMP_TGF_beta_signaling	117	0.00665175	0.0134991	4	c-Src, PKC-alpha, Tuberin, E2F1
69	Cardiac development_FGF_ErbB signaling	124	0.00814576	0.0162915	4	c-Src, PKC-alpha, Tuberin, E2F1
70	Inflammation_MIF signaling	141	0.012653	0.0249444	4	NF-kB, Cyclin E, PKC, NF-kB p65/p65
71	Apoptosis_Apoptotic mitochondria	79	0.0141889	0.0275785	3	PI3K cat class IA, Mcl-1, Bax
72	Development_Neuromuscular junction	147	0.014561	0.0277786	4	Elk-1, c-Src, PKC-alpha, cPKC (conventional)
73	DNA damage_Core	29	0.014852	0.0277786	2	ATM, Chk2
74	Cell cycle_S phase	148	0.0148958	0.0277786	4	E2F1, Cyclin E, ATM, Chk2
75	Development_Neurogenesis_Axonal guidance	229	0.0154674	0.02846	5	Elk-1, c-Src, L1CAM, PI3K cat class IA, cPKC (conventional)
76	Muscle contraction_Relaxin signaling	82	0.0156784	0.0284687	3	c-Src, NF-kB, PI3K cat class IA (p110-beta)
77	Cytoskeleton_Macropinocytosis and its regulation	85	0.0172532	0.0309213	3	Tubulin alpha, AMPK alpha subunit, JAK2
78	Signal transduction_Oxytocin signaling	86	0.0177971	0.0314872	3	PKC-alpha, PKC, cPKC (conventional)
79	Development_Ossification and bone remodeling	157	0.0181308	0.0316715	4	TWIST1, c-Src, NOTCH1 receptor, p38 MAPK
80	Cell adhesion_Cell junctions	163	0.0205141	0.0351991	4	Tubulin alpha, c-Src, PI3K cat class IA, PKC
81	Signal transduction_ESR1-membrane pathway	91	0.0206604	0.0351991	3	Elk-1, c-Src, PI3K cat class IA
82	Immune response_IL-5 signalling	38	0.0247901	0.0417199	2	PI3K cat class IA, JAK2
83	Cell adhesion_Attractive and repulsive receptors	174	0.0253688	0.0421794	4	c-Src, L1CAM, PI3K cat class IA, PI3K cat class IA (p110-beta)
84	Cell adhesion_Leucocyte chemotaxis	180	0.0282872	0.0464718	4	Tubulin alpha, c-Src, PI3K cat class IA, PI3K cat class IA (p110-beta)
85	DNA damage_BER-NER repair	104	0.0292278	0.0474523	3	XPA, ATM, Chk2
86	Cell adhesion_Cadherins	183	0.0298191	0.0478492	4	c-Src, PI3K cat class IA, PKC-alpha, PKC
	JHAD1, JH-EsoAd1; C-PAC, cranberry pro-anthocyanidins.
Enrichment by Pathway Maps (n = 468, P and FDR < 0.05)						JHAD1_PAC75vsVEH_C1+C2_up+downreg_n=37 proteins
#	Maps	Total	p-value	FDR	In Data	Network Objects from Active Data
1	Oxidative stress_ROS-induced cellular signaling	108	6.57918e-20	6.5726e-17	15	c-Src, NF-kB, HES1, NOTCH1 (NICD), p38alpha (MAPK14), Tuberin, p38 MAPK, p70 S6 kinase1, Bax, AMPK alpha subunit, HIF1A, PKC, RelA (p65 NF-kB subunit), ATM, Chk2
2	Immune response_IFN-alpha/beta signaling via PI3K and NF-kB pathways	94	2.72651e-12	1.36189e-09	10	PI3K cat class IA, NF-kB, PKC-alpha, p70 S6 kinases, Tuberin, E2F1, RPS6, eIF4E, Cyclin E, RelA (p65 NF-kB subunit)
3	Development_EGFR signaling pathway	71	7.32269e-12	2.43845e-09	9	Elk-1, c-Src, PI3K cat class IA, NF-kB, PKC-alpha, p38alpha (MAPK14), p38 MAPK, Bax, JAK2
4	Immune response_IL-6 signaling pathway via MEK/ERK and PI3K/AKT cascades	74	1.07717e-11	2.69023e-09	9	Elk-1, PI3K cat class IA, Tuberin, RPS6, eIF4E, p70 S6 kinase1, Mcl-1, Bax, JAK2
5	Immune response_IL-4 signaling pathway	94	9.77299e-11	1.95264e-08	9	Tubulin alpha, Elk-1, p38beta (MAPK11), p38alpha (MAPK14), Tuberin, p38 MAPK, p70 S6 kinase1, PKC, JAK2
6	Main chemotherapy drugs and their action in SCLC cells	100	1.71709e-10	2.85896e-08	9	c-Src, PKC-alpha, p38alpha (MAPK14), RPS6, p38 MAPK, p70 S6 kinase1, Cyclin E, Bax, RelA (p65 NF-kB subunit)
7	Nicotine / nAChR alpha-7 signaling in NSCLC	43	2.98392e-10	3.72617e-08	7	c-Src, PI3K cat class IA, PKC-alpha, Tuberin, E2F1, Cyclin E, HIF1A
8	Apoptosis and survival_Anti-apoptotic action of Gastrin	43	2.98392e-10	3.72617e-08	7	Elk-1, c-Src, PI3K cat class IA, PKC-alpha, Mcl-1, Bax, JAK2
9	Signal transduction_Calcium-mediated signaling	72	3.49308e-10	3.7746e-08	8	Elk-1, NF-kB, PKC-alpha, p38 MAPK, AMPK alpha subunit, PKC, RelA (p65 NF-kB subunit), cPKC (conventional)
10	Immune response_IL-2 signaling via ERK, PI3K, and PLC-gamma	73	3.91131e-10	3.7746e-08	8	Elk-1, PI3K cat class IA, NF-kB, p70 S6 kinases, E2F1, RPS6, p70 S6 kinase1, Cyclin E
11	Signal transduction_HTR2A signaling outside the nervous system	74	4.37236e-10	3.7746e-08	8	c-Src, PI3K cat class IA, E2F1, p38 MAPK, p70 S6 kinase1, PKC, JAK2, cPKC (conventional)
12	EGFR family signaling in pancreatic cancer	75	4.87986e-10	3.7746e-08	8	c-Src, PI3K cat class IA, NF-kB, Tuberin, p38 MAPK, p70 S6 kinase1, Cyclin E, JAK2
13	Apoptosis and survival_IL-17-induced CIKS-independent signaling pathways	46	4.91189e-10	3.7746e-08	7	Elk-1, PI3K cat class IA, NF-kB, p38alpha (MAPK14), p38 MAPK, Fra-1, JAK2
14	Signal transduction_Angiotensin II/AGTR1 signaling via Notch, Beta-catenin and NF-kB pathways	76	5.43772e-10	3.8802e-08	8	NF-kB, NOTCH1 receptor, HES1, NOTCH1 (NICD), p38 MAPK, NOTCH1 (NEXT), PKC, RelA (p65 NF-kB subunit)
15	Immune response_Lysophosphatidic acid signaling via NF-kB	52	1.2058e-09	7.68747e-08	7	c-Src, NF-kB, p38 MAPK, PEA15, Bax, PKC, RelA (p65 NF-kB subunit)
16	Notch signaling in breast cancer	53	1.38513e-09	7.68747e-08	7	NOTCH1 receptor, HES1, NOTCH1 (NICD), NOTCH1 (NEXT), Mcl-1, Bax, NOTCH1 precursor
17	EGFR signaling pathway in lung cancer	53	1.38513e-09	7.68747e-08	7	c-Src, PI3K cat class IA, NF-kB, p70 S6 kinase1, Mcl-1, HIF1A, JAK2
18	Proliferative action of Gastrin in gastric cancer	53	1.38513e-09	7.68747e-08	7	c-Src, PI3K cat class IA, PKC-alpha, p70 S6 kinase1, PKC, JAK2, cPKC (conventional)
19	Immune response_IL-15 signaling via MAPK and PI3K cascades	56	2.06532e-09	1.08592e-07	7	PI3K cat class IA, NF-kB, p70 S6 kinases, eIF4E, p38 MAPK, Mcl-1, RelA (p65 NF-kB subunit)
20	IL-2 as a growth factor for T cells in multiple sclerosis	33	3.00628e-09	1.50164e-07	6	PI3K cat class IA, NF-kB, Tuberin, E2F1, p70 S6 kinase1, Cyclin E
21	DNA damage_p53 activation by DNA damage	60	3.39826e-09	1.6166e-07	7	p38alpha (MAPK14), E2F1, p38 MAPK, Bax, RelA (p65 NF-kB subunit), ATM, Chk2
22	Signal transduction_Adenosine A1 receptor signaling pathway	62	4.30143e-09	1.82289e-07	7	c-Src, SFK, NF-kB, PKC-alpha, p38 MAPK, PKC, PI3K cat class IA (p110-beta)
23	IL-6 signaling pathway in lung cancer	35	4.37932e-09	1.82289e-07	6	c-Src, PI3K cat class IA, NF-kB, p38 MAPK, HIF1A, JAK2
24	Anti-apoptotic action of Gastrin in pancreatic cancer	35	4.37932e-09	1.82289e-07	6	c-Src, PI3K cat class IA, p38alpha (MAPK14), Bax, RelA (p65 NF-kB subunit), JAK2
25	Gamma-secretase regulation of osteogenesis	37	6.23468e-09	2.49138e-07	6	NF-kB, NOTCH1 receptor, HES1, NOTCH1 (NICD), NOTCH1 (NEXT), RelA (p65 NF-kB subunit)
26	Role of Endothelin-1 in inflammation and vasoconstriction in Sickle cell disease	38	7.38144e-09	2.67335e-07	6	p38beta (MAPK11), PI3K cat class IA, PKC-alpha, p38alpha (MAPK14), HIF1A, RelA (p65 NF-kB subunit)
27	Immune response_IL-11 signaling pathway via MEK/ERK and PI3K/AKT cascades	67	7.49289e-09	2.67335e-07	7	c-Src, SFK, p70 S6 kinases, RPS6, Cyclin E, RelA (p65 NF-kB subunit), JAK2
28	Development_Thrombopoietin signaling via ERK1/2 and PI3K	67	7.49289e-09	2.67335e-07	7	Elk-1, PI3K cat class IA, p38 MAPK, p70 S6 kinase1, HIF1A, RelA (p65 NF-kB subunit), JAK2
29	HGF signaling in melanoma	39	8.69732e-09	2.99608e-07	6	TWIST1, Elk-1, PI3K cat class IA, PKC-alpha, p38 MAPK, HIF1A
30	Development_Growth hormone signaling via PI3K/AKT and MAPK cascades	42	1.38583e-08	4.6148e-07	6	Elk-1, c-Src, p38alpha (MAPK14), Tuberin, p70 S6 kinase1, JAK2
31	Signal transduction_AKT signaling	43	1.60572e-08	5.17455e-07	6	PI3K cat class IA, NF-kB, Tuberin, RPS6, p70 S6 kinase1, Bax
32	Proliferative action of Gastrin in pancreatic cancer	44	1.85366e-08	5.61155e-07	6	Elk-1, c-Src, PI3K cat class IA, PKC-alpha, p70 S6 kinase1, JAK2
33	Leptin signaling in colorectal cancer	44	1.85366e-08	5.61155e-07	6	c-Src, PI3K cat class IA, p70 S6 kinase1, Cyclin E, RelA (p65 NF-kB subunit), JAK2
34	LKB1 signaling pathway in lung cancer cells	45	2.13242e-08	6.26554e-07	6	c-Src, NF-kB, Tuberin, p70 S6 kinase1, AMPK alpha subunit, HIF1A
35	Transcription_Hypoxia- and receptor-mediated HIF-1 activation	46	2.44491e-08	6.97848e-07	6	PI3K cat class IA, RPS6, eIF4E, p38 MAPK, p70 S6 kinase1, HIF1A
36	Main pathways of Schwann cells transformation in neurofibromatosis type 1	80	2.63222e-08	7.30441e-07	7	Elk-1, PI3K cat class IA, Tuberin, RPS6, p38 MAPK, p70 S6 kinase1, HIF1A
37	Signal transduction_Soluble CXCL16 signaling	49	3.61723e-08	9.74772e-07	6	NF-kB, Tuberin, p38 MAPK, p70 S6 kinase1, HIF1A, JAK2
38	Chemotaxis_Lysophosphatidic acid signaling via GPCRs	129	3.75249e-08	9.74772e-07	8	Elk-1, c-Src, p38 MAPK, p70 S6 kinase1, Bax, PKC, cPKC (conventional), PI3K cat class IA (p110-beta)
39	Development_Thromboxane A2 signaling pathway	50	4.09814e-08	9.74772e-07	6	c-Src, PI3K cat class IA, p38 MAPK, p70 S6 kinase1, PKC, cPKC (conventional)
40	Cigarette smoke-induced proliferation, metaplasia and survival of airway epithelial cells	50	4.09814e-08	9.74772e-07	6	Elk-1, c-Src, p38beta (MAPK11), PI3K cat class IA, p38alpha (MAPK14), Fra-1
41	Neurophysiological process_Leptin signaling in neurons	50	4.09814e-08	9.74772e-07	6	RPS6, p70 S6 kinase1, AMPK alpha 2 subunit, AMPK alpha subunit, JAK2, PI3K cat class IA (p110-beta)
42	HBV-dependent NF-kB and PI3K/AKT pathways leading to HCC	50	4.09814e-08	9.74772e-07	6	c-Src, PI3K cat class IA, NF-kB, PKC-alpha, Cyclin E, RelA (p65 NF-kB subunit)
43	Signal transduction_Non-apoptotic FasR(CD95) signaling	86	4.37267e-08	1.01588e-06	7	c-Src, p38beta (MAPK11), SFK, NF-kB, p38alpha (MAPK14), p38 MAPK, PI3K cat class IA (p110-beta)
44	DNA damage_ATM/ATR regulation of G2/M checkpoint: cytoplasmic signaling	51	4.6306e-08	1.02799e-06	6	p38gamma (MAPK12), p38alpha (MAPK14), p38 MAPK, PEA15, ATM, Chk2
45	Some pathways of EMT in cancer cells	51	4.6306e-08	1.02799e-06	6	TWIST1, c-Src, PI3K cat class IA, Tuberin, RelA (p65 NF-kB subunit), JAK2
46	IGF signaling in HCC	52	5.21887e-08	1.1334e-06	6	Elk-1, PI3K cat class IA, NOTCH1 receptor, HES1, HIF1A, PKC
47	Regulation of VEGF expression in lung cancer	53	5.86742e-08	1.24714e-06	6	c-Src, PI3K cat class IA, NF-kB, p70 S6 kinase1, HIF1A, JAK2
48	Tau pathology in Alzheimer disease	55	7.36466e-08	1.50149e-06	6	p38beta (MAPK11), p38gamma (MAPK12), p38alpha (MAPK14), p38 MAPK, p38delta (MAPK13), PKC
49	Aberrant B-Raf signaling in melanoma progression	55	7.36466e-08	1.50149e-06	6	Rictor, HES1, NOTCH1 (NICD), Tuberin, Mcl-1, AMPK alpha subunit
50	Immune response_IL-3 signaling via JAK/STAT, p38, JNK and NF-kB	93	7.54907e-08	1.5083e-06	7	c-Src, PI3K cat class IA, NF-kB, p38 MAPK, Mcl-1, NOTCH1 precursor, JAK2
51	Development_Keratinocyte differentiation	56	8.22364e-08	1.55008e-06	6	c-Src, PKC-alpha, NOTCH1 (NICD), p38alpha (MAPK14), Fra-1, p38delta (MAPK13)
52	Mitogenic action of ErbB2 in breast cancer	56	8.22364e-08	1.55008e-06	6	c-Src, PI3K cat class IA, NF-kB, Tuberin, p70 S6 kinase1, Cyclin E
53	Immune response_IFN-gamma signaling via PI3K and NF-kB	56	8.22364e-08	1.55008e-06	6	Rictor, PI3K cat class IA, NF-kB, PD-L1, RelA (p65 NF-kB subunit), JAK2
54	Signal transduction_IGF-1 receptor signaling pathway	58	1.01901e-07	1.8509e-06	6	PI3K cat class IA, RPS6, eIF4E, p70 S6 kinase1, RelA (p65 NF-kB subunit), JAK2
55	TGF-beta signaling via kinase cascades in breast cancer	58	1.01901e-07	1.8509e-06	6	TWIST1, c-Src, p38beta (MAPK11), p38alpha (MAPK14), p38 MAPK, RelA (p65 NF-kB subunit)
56	Oxidative stress_Activation of NADPH oxidase	59	1.13096e-07	2.01756e-06	6	c-Src, PI3K cat class IA, PKC-alpha, p38 MAPK, PKC, cPKC (conventional)
57	Development_PEDF signaling	99	1.16507e-07	2.04194e-06	7	PI3K cat class IA, NF-kB, HES1, p38 MAPK, Fra-1, Bax, RelA (p65 NF-kB subunit)
58	Signal transduction_Angiotensin II/ AGTR1 signaling via p38, ERK and PI3K	100	1.24901e-07	2.0518e-06	7	Elk-1, c-Src, PI3K cat class IA, p70 S6 kinases, eIF4E, p38 MAPK, JAK2
59	Signal transduction_mTORC1 downstream signaling	60	1.25285e-07	2.0518e-06	6	Rictor, p70 S6 kinases, RPS6, eIF4E, p70 S6 kinase1, HIF1A
60	IGF family signaling in colorectal cancer	60	1.25285e-07	2.0518e-06	6	NF-kB, E2F1, eIF4E, p70 S6 kinase1, HIF1A, RelA (p65 NF-kB subunit)
61	Pro-oncogenic action of Estradiol/ Estrogen receptors in ovarian cancer	60	1.25285e-07	2.0518e-06	6	Elk-1, c-Src, PI3K cat class IA, Fra-1, Cyclin E, RelA (p65 NF-kB subunit)
62	Immune response_IL-3 signaling via ERK and PI3K	102	1.43227e-07	2.3078e-06	7	Elk-1, PI3K cat class IA, p70 S6 kinases, RPS6, Mcl-1, JAK2, cPKC (conventional)
63	Inhibition of LKB1 / AMPK signaling in breast cancer	32	1.5252e-07	2.38694e-06	5	TWIST1, Tuberin, p70 S6 kinase1, HIF1A, AMPK alpha 1 subunit
64	Development_Gastrin in cell growth and proliferation	62	1.52917e-07	2.38694e-06	6	c-Src, PI3K cat class IA, PKC-alpha, p38alpha (MAPK14), p70 S6 kinase1, JAK2
65	TNF-alpha and IL-1 beta-mediated regulation of contraction and secretion of inflammatory factors in normal and asthmatic airway smooth muscle	65	2.03617e-07	3.12944e-06	6	c-Src, NF-kB, PKC-alpha, p38alpha (MAPK14), p38 MAPK, RelA (p65 NF-kB subunit)
66	B-regulatory cells and tumor cells intercellular interaction	67	2.44533e-07	3.70135e-06	6	NF-kB, PD-L1, p38 MAPK, RelA (p65 NF-kB subunit), NF-kB p65/p65, JAK2
67	Signal transduction_mTORC2 downstream signaling	68	2.67392e-07	3.98693e-06	6	Rictor, PKC-alpha, Tuberin, Mcl-1, PKC, cPKC (conventional)
68	IGF-1 signaling in pancreatic cancer	36	2.82133e-07	4.14487e-06	5	PI3K cat class IA, HIF1A, ATM, AMPK alpha 1 subunit, JAK2
69	Signal transduction_PDGF signaling via PI3K/AKT and NFkB pathways	70	3.18391e-07	4.60975e-06	6	Elk-1, c-Src, NF-kB, HIF1A, RelA (p65 NF-kB subunit), PI3K cat class IA (p110-beta)
70	Deregulation of PSD-95-dependent signaling in Huntington's disease	37	3.25242e-07	4.64167e-06	5	c-Src, p38alpha (MAPK14), p38 MAPK, Bax, RelA (p65 NF-kB subunit)
71	Insulin-like growth factor family signaling in melanoma	38	3.73403e-07	5.25394e-06	5	PI3K cat class IA, p38 MAPK, Cyclin E, PKC, ATM
72	Regulation and signaling of HGF receptor (Met) and MSP receptor (RON) in lung cancer	73	4.09658e-07	5.68401e-06	6	c-Src, PI3K cat class IA, PKC-alpha, p38alpha (MAPK14), p70 S6 kinase1, HIF1A
73	Resistance of melanoma cells to Apo-2L(TNFSF10)-induced apoptosis	39	4.27036e-07	5.68813e-06	5	PI3K cat class IA, Mcl-1, Bax, RelA (p65 NF-kB subunit), JAK2
74	Activation of Notch signaling in breast cancer	39	4.27036e-07	5.68813e-06	5	HES1, NOTCH1 (NICD), p38 MAPK, NOTCH1 precursor, HIF1A
75	Cell cycle progression in Prostate Cancer	39	4.27036e-07	5.68813e-06	5	Tuberin, E2F1, p38 MAPK, p70 S6 kinase1, JAK2
76	Stem cells_NOTCH1-induced self-renewal of glioblastoma stem cells	40	4.86584e-07	6.31296e-06	5	NOTCH1 receptor, HES1, NOTCH1 (NICD), NOTCH1 (NEXT), JAK2
77	Stem cells_Response to hypoxia in glioblastoma stem cells	40	4.86584e-07	6.31296e-06	5	NOTCH1 receptor, HES1, NOTCH1 (NICD), NOTCH1 (NEXT), HIF1A
78	Nociception_Nociceptin receptor signaling	76	5.21376e-07	6.67763e-06	6	c-Src, PKC-alpha, p38 MAPK, PKC, JAK2, cPKC (conventional)
79	Development_Muscle progenitor cell migration in hypaxial myogenesis	41	5.52511e-07	6.89948e-06	5	c-Src, NOTCH1 receptor, HES1, NOTCH1 (NICD), NOTCH1 (NEXT)
80	Apoptosis and survival_Phosphorylation and acetylation in TNF-alpha-induced NF-kB signaling	41	5.52511e-07	6.89948e-06	5	c-Src, PI3K cat class IA, PKC-alpha, p38alpha (MAPK14), RelA (p65 NF-kB subunit)
81	Development_VEGF signaling and activation	42	6.25302e-07	7.71205e-06	5	c-Src, PI3K cat class IA, NF-kB, PKC-alpha, PKC
82	Development_Notch Signaling Pathway	43	7.05465e-07	8.59463e-06	5	NOTCH1 receptor, HES1, NOTCH1 (NICD), NOTCH1 (NEXT), NOTCH1 precursor
83	IGF signaling in lung cancer	44	7.93533e-07	9.43738e-06	5	PI3K cat class IA, Tuberin, p38 MAPK, p70 S6 kinase1, ATM
84	DNA damage_ATM/ATR regulation of G1/S checkpoint	44	7.93533e-07	9.43738e-06	5	p70 S6 kinases, p38alpha (MAPK14), Cyclin E, ATM, Chk2
85	Role of GIP in pathogenesis of type 2 diabetes	46	9.95621e-07	1.17015e-05	5	p38alpha (MAPK14), p38 MAPK, Bax, AMPK alpha subunit, AMPK alpha 1 subunit
86	Canonical Leptin pathways in breast cancer	47	1.11082e-06	1.27553e-05	5	PI3K cat class IA, NF-kB, HIF1A, RelA (p65 NF-kB subunit), JAK2
87	Canonical Notch signaling pathway in colorectal cancer	47	1.11082e-06	1.27553e-05	5	NOTCH1 receptor, HES1, NOTCH1 (NICD), p70 S6 kinase1, NOTCH1 (NEXT)
88	Signal transduction_Adenosine A3 receptor signaling pathway	48	1.23628e-06	1.38769e-05	5	PI3K cat class IA, p38 MAPK, HIF1A, PKC, RelA (p65 NF-kB subunit)
89	Development_Adiponectin signaling	48	1.23628e-06	1.38769e-05	5	c-Src, PI3K cat class IA, p38alpha (MAPK14), AMPK alpha subunit, JAK2
90	Mechanisms of drug resistance in multiple myeloma	49	1.37266e-06	1.52365e-05	5	c-Src, NOTCH1 receptor, HES1, Mcl-1, Bax
91	Signal transduction_S1P4 receptor and S1P5 receptor signaling	50	1.52063e-06	1.61607e-05	5	Elk-1, PI3K cat class IA, NF-kB, p38 MAPK, RelA (p65 NF-kB subunit)
92	Survival pathways in Prostate Cancer	50	1.52063e-06	1.61607e-05	5	PI3K cat class IA, NF-kB, Tuberin, Mcl-1, Bax
93	Development_GM-CSF signaling	50	1.52063e-06	1.61607e-05	5	Elk-1, PI3K cat class IA, NF-kB, Mcl-1, JAK2
94	The role of PTEN and PI3K signaling in melanoma	50	1.52063e-06	1.61607e-05	5	TWIST1, PI3K cat class IA, p70 S6 kinase1, Mcl-1, JAK2
95	Development_The role of GDNF ligand family/ RET receptor in cell survival, growth and proliferation	92	1.62062e-06	1.68646e-05	6	Elk-1, c-Src, PI3K cat class IA, NF-kB, p38alpha (MAPK14), HIF1A
96	Glomerular injury in Lupus Nephritis	92	1.62062e-06	1.68646e-05	6	NF-kB, PKC-alpha, p38 MAPK, Bax, HIF1A, RelA (p65 NF-kB subunit)
97	Immune response_BAFF-induced signaling	51	1.68088e-06	1.73113e-05	5	Tuberin, RPS6, eIF4E, p38 MAPK, p70 S6 kinase1
98	Development_VEGF signaling via VEGFR2 - generic cascades	93	1.72718e-06	1.76067e-05	6	c-Src, PI3K cat class IA, PKC-alpha, eIF4E, p38 MAPK, PKC
99	G-protein signaling_Proinsulin C-peptide signaling	52	1.85414e-06	1.85229e-05	5	Elk-1, c-Src, PI3K cat class IA, NF-kB, PKC-alpha
100	Signal transduction_Adenosine A2A receptor signaling pathway	52	1.85414e-06	1.85229e-05	5	c-Src, SFK, p38 MAPK, RelA (p65 NF-kB subunit), ATM
101	Apoptosis and survival_NO signaling in apoptosis	23	1.87541e-06	1.85499e-05	4	G3P2, p38 MAPK, Mcl-1, Bax
102	IL-6 signaling in breast cancer cells	53	2.04117e-06	1.94203e-05	5	TWIST1, PI3K cat class IA, Mcl-1, RelA (p65 NF-kB subunit), JAK2
103	Development_Role of HDAC and calcium/calmodulin-dependent kinase (CaMK) in control of skeletal myogenesis	53	2.04117e-06	1.94203e-05	5	p38beta (MAPK11), PI3K cat class IA, p38alpha (MAPK14), Tuberin, p70 S6 kinase1
104	Cell cycle_Influence of Ras and Rho proteins on G1/S Transition	53	2.04117e-06	1.94203e-05	5	PI3K cat class IA, E2F1, p70 S6 kinase1, Cyclin E, RelA (p65 NF-kB subunit)
105	Translation_Translation regulation by Alpha-1 adrenergic receptors	53	2.04117e-06	1.94203e-05	5	c-Src, Tuberin, eIF4E, p70 S6 kinase1, PI3K cat class IA (p110-beta)
106	Tumor metabolic pathways promoting development of Treg cells	96	2.08173e-06	1.96193e-05	6	c-Src, PD-L1, AMPK alpha subunit, HIF1A, RelA (p65 NF-kB subunit), JAK2
107	Translation_Regulation of EIF4F activity	54	2.24274e-06	2.07561e-05	5	PI3K cat class IA, Tuberin, eIF4E, p38 MAPK, p70 S6 kinase1
108	IGF-1 receptor/EGFR cooperation in lung cancer	24	2.2439e-06	2.07561e-05	4	PI3K cat class IA, Tuberin, p70 S6 kinase1, Bax
109	Immune response_Platelet activating factor/ PTAFR pathway signaling	55	2.45965e-06	2.23381e-05	5	c-Src, PI3K cat class IA, NF-kB, p38 MAPK, JAK2
110	Apoptosis and survival_NO synthesis and signaling	55	2.45965e-06	2.23381e-05	5	Elk-1, c-Src, NF-kB, NF-kB p65/p65, PI3K cat class IA (p110-beta)
111	Gamma-secretase regulation of gastrointestinal epithelial cell development	25	2.66349e-06	2.35968e-05	4	NOTCH1 receptor, HES1, NOTCH1 (NICD), NOTCH1 (NEXT)
112	MAPK-mediated proliferation of normal and asthmatic smooth muscle cells	56	2.69273e-06	2.35968e-05	5	Elk-1, c-Src, PKC-alpha, p70 S6 kinases, p38alpha (MAPK14)
113	Apoptotic pathways and resistance to apoptosis in lung cancer cells	56	2.69273e-06	2.35968e-05	5	NF-kB, PKC-alpha, PEA15, Mcl-1, Bax
114	Signal transduction_Leptin signaling in non-neuronal cells	56	2.69273e-06	2.35968e-05	5	PI3K cat class IA, AMPK alpha 2 subunit, AMPK alpha subunit, RelA (p65 NF-kB subunit), JAK2
115	Development_Non-genomic action of Retinoic acid in cell differentiation	57	2.94283e-06	2.53439e-05	5	c-Src, PKC-alpha, p38gamma (MAPK12), HIF1A, PI3K cat class IA (p110-beta)
116	Skeletal muscle atrophy in COPD	57	2.94283e-06	2.53439e-05	5	p38alpha (MAPK14), Tuberin, p38 MAPK, p70 S6 kinase1, RelA (p65 NF-kB subunit)
117	G-protein signaling_Ras family GTPases in kinase cascades	26	3.13853e-06	2.65711e-05	4	Elk-1, p38beta (MAPK11), p38alpha (MAPK14), p38 MAPK
118	Development_NOTCH1-mediated pathway for NF-KB activity modulation	26	3.13853e-06	2.65711e-05	4	NF-kB, NOTCH1 receptor, NOTCH1 (NICD), NOTCH1 (NEXT)
119	Putative role of Estrogen receptor and Androgen receptor signaling in progression of lung cancer	58	3.21084e-06	2.67303e-05	5	c-Src, Tuberin, p38 MAPK, p70 S6 kinase1, Bax
120	Immune response_IL-33 signaling pathway	58	3.21084e-06	2.67303e-05	5	PI3K cat class IA, NF-kB, p38alpha (MAPK14), RelA (p65 NF-kB subunit), JAK2
121	Inhibition of apoptosis in pancreatic cancer	59	3.49767e-06	2.86408e-05	5	PI3K cat class IA, Mcl-1, Bax, RelA (p65 NF-kB subunit), JAK2
122	Signal transduction_Somatostatin signaling via SSTR2	59	3.49767e-06	2.86408e-05	5	c-Src, PI3K cat class IA, NF-kB, PKC-alpha, JAK2
123	Notch signaling in oligodendrocyte precursor cell differentiation in multiple sclerosis	27	3.67357e-06	2.9596e-05	4	NOTCH1 receptor, HES1, NOTCH1 (NICD), NOTCH1 (NEXT)
124	Pancreatic cancer cell resistance to Tarceva (erlotinib)	27	3.67357e-06	2.9596e-05	4	TWIST1, PI3K cat class IA, Tuberin, p70 S6 kinase1
125	Signal transduction_MIF signaling pathway	61	4.13155e-06	3.27573e-05	5	c-Src, PI3K cat class IA, SFK, NF-kB, RelA (p65 NF-kB subunit)
126	Development_c-Kit ligand signaling pathway during hemopoiesis	61	4.13155e-06	3.27573e-05	5	Elk-1, PI3K cat class IA, PKC-alpha, p70 S6 kinase1, JAK2
127	HGF signaling in pancreatic cancer	28	4.27328e-06	3.36142e-05	4	Elk-1, c-Src, PI3K cat class IA, HIF1A
128	Apoptosis and survival_nAChR in apoptosis inhibition and cell cycle progression	29	4.94248e-06	3.79811e-05	4	c-Src, PI3K cat class IA, Tuberin, p70 S6 kinase1
129	Development_Auditory hair cell differentiation in embryogenesis	29	4.94248e-06	3.79811e-05	4	NOTCH1 receptor, HES1, NOTCH1 (NICD), NOTCH1 (NEXT)
130	Stem cells_Notch signaling in medulloblastoma stem cells	29	4.94248e-06	3.79811e-05	4	NOTCH1 receptor, HES1, NOTCH1 (NICD), NOTCH1 (NEXT)
131	MAPK-independent proliferation of normal and asthmatic smooth muscle cells	64	5.24778e-06	4.00193e-05	5	c-Src, PI3K cat class IA, NF-kB, p70 S6 kinase1, JAK2
132	Development_Role of IL-8 in angiogenesis	65	5.66813e-06	4.23916e-05	5	Elk-1, c-Src, PI3K cat class IA, NF-kB, JAK2
133	Gamma-secretase regulation of angiogenesis	30	5.68616e-06	4.23916e-05	4	c-Src, NOTCH1 receptor, NOTCH1 (NICD), NOTCH1 (NEXT)
134	Role of SHH and Notch in SCLC	30	5.68616e-06	4.23916e-05	4	NOTCH1 receptor, HES1, NOTCH1 (NICD), NOTCH1 (NEXT)
135	ErbB2-induced breast cancer cell invasion	67	6.5878e-06	4.83913e-05	5	c-Src, PI3K cat class IA, NF-kB, PKC-alpha, p38 MAPK
136	Role of neuropeptides in pathogenesis of SCLC	67	6.5878e-06	4.83913e-05	5	PKC-alpha, p70 S6 kinase1, PKC, cPKC (conventional), PI3K cat class IA (p110-beta)
137	Immune response_Gastrin in inflammatory response	68	7.08942e-06	5.16958e-05	5	Elk-1, c-Src, PI3K cat class IA, PKC-alpha, p38alpha (MAPK14)
138	Mucin expression in CF airways	69	7.62047e-06	5.51656e-05	5	c-Src, PI3K cat class IA, PKC-alpha, p38alpha (MAPK14), p38 MAPK
139	Cell adhesion_Plasmin signaling	70	8.18217e-06	5.83856e-05	5	NF-kB, p38alpha (MAPK14), p38 MAPK, PKC, RelA (p65 NF-kB subunit)
140	Mechanisms of drug resistance in SCLC	70	8.18217e-06	5.83856e-05	5	PI3K cat class IA, RPS6, p70 S6 kinase1, Bax, RelA (p65 NF-kB subunit)
141	SDF-1 axis in endothelial progenitor cell recruitment in healing myocardial infarction	33	8.41595e-06	5.9208e-05	4	Tuberin, RPS6, p70 S6 kinase1, HIF1A
142	Influence of multiple myeloma cells on bone marrow stromal cells	33	8.41595e-06	5.9208e-05	4	NF-kB, NOTCH1 receptor, HES1, RelA (p65 NF-kB subunit)
143	Signal transduction_Adenosine A2B receptor signaling pathway	71	8.77576e-06	6.13076e-05	5	PI3K cat class IA, p38 MAPK, Bax, HIF1A, PKC
144	Nicotine / Beta-adrenergic signaling in lung cancer	34	9.51015e-06	6.55216e-05	4	c-Src, PKC-alpha, Mcl-1, Bax
145	Development_CNTF receptor signaling	34	9.51015e-06	6.55216e-05	4	PI3K cat class IA, Tuberin, p70 S6 kinase1, JAK2
146	Neurophysiological process_Thyroliberin signaling	73	1.00638e-05	6.8861e-05	5	Elk-1, c-Src, PKC-alpha, PKC, cPKC (conventional)
147	Interleukins-induced inflammatory response in asthmatic airway fibroblasts	35	1.07058e-05	7.07241e-05	4	NF-kB, p38alpha (MAPK14), p38 MAPK, RelA (p65 NF-kB subunit)
148	Anti-apoptotic action of Gastrin in gastric cancer	35	1.07058e-05	7.07241e-05	4	Elk-1, PKC-alpha, Mcl-1, Bax
149	Glucose-excited neurons of arcuate nucleus in obesity (rodent model)	35	1.07058e-05	7.07241e-05	4	Tuberin, p70 S6 kinase1, AMPK alpha 2 subunit, AMPK alpha subunit
150	Development_WNT and Notch signaling in early cardiac myogenesis	35	1.07058e-05	7.07241e-05	4	NOTCH1 receptor, HES1, NOTCH1 (NICD), NOTCH1 (NEXT)
151	Signal transduction_mTORC1 upstream signaling	74	1.07608e-05	7.07241e-05	5	p38alpha (MAPK14), Tuberin, p38 MAPK, p70 S6 kinase1, AMPK alpha subunit
152	Immune response_IL-12 signaling pathway	74	1.07608e-05	7.07241e-05	5	PI3K cat class IA, NF-kB, p38alpha (MAPK14), RelA (p65 NF-kB subunit), JAK2
153	Prolactin/ ERK signaling in breast cancer	36	1.20088e-05	7.73985e-05	4	Elk-1, c-Src, PI3K cat class IA, JAK2
154	HBV signaling via protein kinases leading to HCC	36	1.20088e-05	7.73985e-05	4	c-Src, PKC-alpha, PKC, cPKC (conventional)
155	Cigarette smoke-induced inflammatory signaling in airway epithelial cells	36	1.20088e-05	7.73985e-05	4	c-Src, PKC-alpha, p38alpha (MAPK14), RelA (p65 NF-kB subunit)
156	Immune response_IL-5 signaling via PI3K, MAPK and NF-kB	76	1.22678e-05	7.85613e-05	5	PI3K cat class IA, NF-kB, p38 MAPK, Mcl-1, Bax
157	Development_Growth factors in regulation of oligodendrocyte precursor cell survival	37	1.3425e-05	8.48832e-05	4	PI3K cat class IA, p70 S6 kinase1, Bax, RelA (p65 NF-kB subunit)
158	Development_Beta-adrenergic receptors transactivation of EGFR	37	1.3425e-05	8.48832e-05	4	c-Src, PI3K cat class IA, Tuberin, p70 S6 kinase1
159	Immune response_M-CSF-receptor signaling pathway	79	1.4832e-05	9.28291e-05	5	Elk-1, c-Src, PI3K cat class IA, NF-kB, PKC
160	Apoptosis and survival_Anti-apoptotic action of membrane-bound ESR1	38	1.49604e-05	9.28291e-05	4	c-Src, PI3K cat class IA, PKC-alpha, Bax
161	Development_Gastrin in differentiation of the gastric mucosa	38	1.49604e-05	9.28291e-05	4	c-Src, PKC-alpha, PKC, cPKC (conventional)
162	Hypoxia-induced EMT in cancer and fibrosis	13	1.66155e-05	0.000100635	3	TWIST1, NOTCH1 (NICD), HIF1A
163	Immune response_TSLP signaling	39	1.66214e-05	0.000100635	4	PI3K cat class IA, NF-kB, p38 MAPK, JAK2
164	FGF2 signaling in melanoma	39	1.66214e-05	0.000100635	4	c-Src, PI3K cat class IA, p38 MAPK, Fra-1
165	Autocrine Somatotropin signaling in breast cancer	39	1.66214e-05	0.000100635	4	Elk-1, c-Src, p38alpha (MAPK14), JAK2
166	Immune response_IL-1 signaling pathway	82	1.77963e-05	0.000107099	5	Elk-1, PI3K cat class IA, NF-kB, p38alpha (MAPK14), RelA (p65 NF-kB subunit)
167	Neurophysiological process_Glucose-excited neurons of arcuate nucleus (rodent model)	40	1.84142e-05	0.00010821	4	Tuberin, p70 S6 kinase1, AMPK alpha 2 subunit, AMPK alpha subunit
168	Apoptosis and survival_NGF activation of NF-kB	40	1.84142e-05	0.00010821	4	c-Src, PI3K cat class IA, NF-kB, HES1
169	Development_FGF2-induced self-renewal of adult neural stem cells	40	1.84142e-05	0.00010821	4	PI3K cat class IA, NOTCH1 receptor, HES1, PKC
170	Development_WNT/Beta-catenin and NOTCH in induction of osteogenesis	40	1.84142e-05	0.00010821	4	NOTCH1 receptor, HES1, NOTCH1 (NICD), NOTCH1 (NEXT)
171	Immune response_Neurotensin-induced activation of IL-8 in colonocytes	41	2.03452e-05	0.000118168	4	c-Src, NF-kB, PKC-alpha, RelA (p65 NF-kB subunit)
172	Apoptosis and survival_Phosphorylation in TNF-alpha-induced NF-kB signaling	41	2.03452e-05	0.000118168	4	c-Src, PI3K cat class IA, RelA (p65 NF-kB subunit), NF-kB p65/p65
173	Role of TNF-alpha in type 2 diabetes in skeletal muscle cells	42	2.24209e-05	0.000125834	4	p38beta (MAPK11), PKC-alpha, AMPK alpha subunit, RelA (p65 NF-kB subunit)
174	Development_NOTCH in inhibition of WNT/Beta-catenin-induced osteogenesis	42	2.24209e-05	0.000125834	4	NOTCH1 receptor, HES1, NOTCH1 (NICD), NOTCH1 (NEXT)
175	Chemoresistance pathways mediated by constitutive activation of PI3K pathway and BCL-2 in small cell lung cancer	42	2.24209e-05	0.000125834	4	PI3K cat class IA, RPS6, p70 S6 kinase1, Bax
176	FAK1 signaling in melanoma	42	2.24209e-05	0.000125834	4	c-Src, NF-kB, PKC-alpha, RelA (p65 NF-kB subunit)
177	Oxidative stress_Activation of NOX1, NOX5, DUOX1 and DUOX2 NADPH Oxidases	42	2.24209e-05	0.000125834	4	c-Src, PKC-alpha, PKC, cPKC (conventional)
178	Growth factors in regulation of oligodendrocyte precursor cells survival in multiple sclerosis	42	2.24209e-05	0.000125834	4	PI3K cat class IA, p70 S6 kinase1, Bax, RelA (p65 NF-kB subunit)
179	Immune response_Fc epsilon RI pathway: Lyn-mediated cytokine production	87	2.37424e-05	0.000132507	5	Elk-1, NF-kB, PKC-alpha, p38 MAPK, PKC
180	HGF receptor (Met) and MSP receptor (RON) signaling pathways in SCLC	43	2.46482e-05	0.000133823	4	c-Src, PI3K cat class IA, p38alpha (MAPK14), p70 S6 kinase1
181	Immune response_IL-15 signaling via JAK-STAT and PPAR cascades	43	2.46482e-05	0.000133823	4	AMPK alpha 2 subunit, AMPK alpha subunit, HIF1A, JAK2
182	Regulation of metabolism_Role of Adiponectin in regulation of metabolism	43	2.46482e-05	0.000133823	4	p38alpha (MAPK14), Tuberin, p70 S6 kinase1, AMPK alpha subunit
183	Environmental factors-induced inflammatory signaling in normal and asthmatic airway epithelium	43	2.46482e-05	0.000133823	4	NF-kB, p38alpha (MAPK14), p38 MAPK, PKC
184	Regulation of immune cell differentiation by Notch signaling	43	2.46482e-05	0.000133823	4	PI3K cat class IA, NOTCH1 receptor, NOTCH1 (NICD), NOTCH1 (NEXT)
185	Apoptosis and survival_DNA-damage-induced apoptosis	15	2.62855e-05	0.000141942	3	E2F1, ATM, Chk2
186	Influence of smoking on activation of EGFR signaling in lung cancer cells	44	2.70336e-05	0.000145197	4	c-Src, p38beta (MAPK11), p38alpha (MAPK14), Fra-1
187	Immune response_TNF-R2 signaling pathways	45	2.95842e-05	0.000157205	4	PI3K cat class IA, NF-kB, p38 MAPK, RelA (p65 NF-kB subunit)
188	Proinflammatory mediators production and activation of basophils in asthma	45	2.95842e-05	0.000157205	4	PI3K cat class IA, NF-kB, p38 MAPK, HIF1A
189	c-Myc in multiple myeloma	16	3.22606e-05	0.000168977	3	eIF4E, p38 MAPK, HIF1A
190	Development_Endothelin-1/EDNRA transactivation of EGFR	46	3.23069e-05	0.000168977	4	c-Src, PI3K cat class IA, Tuberin, p70 S6 kinase1
191	EGFR signaling in Prostate Cancer	46	3.23069e-05	0.000168977	4	c-Src, PI3K cat class IA, Tuberin, RelA (p65 NF-kB subunit)
192	Regulation of metabolism_Insulin signaling: generic cascades	47	3.52089e-05	0.000182247	4	PI3K cat class IA, Tuberin, RPS6, p70 S6 kinase1
193	Development_PIP3 signaling in cardiac myocytes	47	3.52089e-05	0.000182247	4	PI3K cat class IA, Tuberin, RPS6, p70 S6 kinase1
194	Neuropeptide signaling in pancreatic cancer	48	3.82973e-05	0.000197211	4	Elk-1, NF-kB, PKC-alpha, NF-kB p65/p65
195	Tissue Factor signaling in cancer via PAR1 and PAR2	49	4.15795e-05	0.000211928	4	PI3K cat class IA, PKC-alpha, p70 S6 kinase1, JAK2
196	Transcription_CREB signaling pathway	49	4.15795e-05	0.000211928	4	PI3K cat class IA, PKC-alpha, p38 MAPK, cPKC (conventional)
197	PI3K signaling in gastric cancer	50	4.50629e-05	0.000221763	4	c-Src, PI3K cat class IA, HIF1A, RelA (p65 NF-kB subunit)
198	VEGF signaling in multiple myeloma	50	4.50629e-05	0.000221763	4	c-Src, PI3K cat class IA, PKC-alpha, Mcl-1
199	Modulation of tumor response to cytotoxic T cells by hypoxia in tumors	50	4.50629e-05	0.000221763	4	c-Src, PD-L1, HIF1A, JAK2
200	Proteases and EGFR-activated mucin production in airway epithelium in COPD	50	4.50629e-05	0.000221763	4	PI3K cat class IA, NF-kB, p38 MAPK, HIF1A
201	Apoptosis and survival_HTR1A signaling	50	4.50629e-05	0.000221763	4	c-Src, NF-kB, Bax, JAK2
202	IGF-1 signaling in multiple myeloma	50	4.50629e-05	0.000221763	4	PI3K cat class IA, NF-kB, p70 S6 kinase1, HIF1A
203	Pro-inflammatory action of Gastrin in gastric cancer	50	4.50629e-05	0.000221763	4	c-Src, PI3K cat class IA, p38alpha (MAPK14), RelA (p65 NF-kB subunit)
204	Macrophage and dendritic cell phenotype shift in cancer	100	4.65339e-05	0.000227879	5	NF-kB, NOTCH1 receptor, p38 MAPK, HIF1A, RelA (p65 NF-kB subunit)
205	IL-6 signaling in multiple myeloma	51	4.8755e-05	0.000236438	4	PI3K cat class IA, E2F1, Mcl-1, JAK2
206	Development_Endothelial differentiation during embryonic development	51	4.8755e-05	0.000236438	4	PI3K cat class IA, NOTCH1 receptor, NOTCH1 precursor, PKC
207	Signal transduction_Activation of PKC via G-Protein coupled receptor	52	5.26634e-05	0.00024934	4	Elk-1, c-Src, NF-kB, PKC-alpha
208	Development_TGF-beta receptor signaling	52	5.26634e-05	0.00024934	4	Elk-1, NF-kB, eIF4E, p38 MAPK
209	Development_Self-renewal of adult neural stem cells	52	5.26634e-05	0.00024934	4	NOTCH1 receptor, HES1, NOTCH1 (NICD), NOTCH1 (NEXT)
210	Signal transduction_Additional pathways of NF-kB activation (in the cytoplasm)	52	5.26634e-05	0.00024934	4	c-Src, PI3K cat class IA, PKC-alpha, RelA (p65 NF-kB subunit)
211	Development_Endothelin-1/EDNRA signaling	52	5.26634e-05	0.00024934	4	Elk-1, c-Src, PI3K cat class IA, p38alpha (MAPK14)
212	Development_NOTCH-induced EMT	19	5.53538e-05	0.000260842	3	NOTCH1 receptor, NOTCH1 (NICD), NOTCH1 (NEXT)
213	Immune response_Inhibitory PD-1 signaling in T cells	53	5.67958e-05	0.000262681	4	Elk-1, PI3K cat class IA, PD-L1, Cyclin E
214	Signal transduction_CXCR4 signaling via MAPKs cascades	53	5.67958e-05	0.000262681	4	Elk-1, c-Src, p38 MAPK, RelA (p65 NF-kB subunit)
215	Immune response_HMGB1/RAGE signaling pathway	53	5.67958e-05	0.000262681	4	c-Src, PI3K cat class IA, NF-kB, p38 MAPK
216	ENaC regulation in normal and CF airways	53	5.67958e-05	0.000262681	4	c-Src, PI3K cat class IA, AMPK alpha subunit, cPKC (conventional)
217	Eosinophil granule protein release in asthma	54	6.11601e-05	0.00027899	4	PKC-alpha, p38 MAPK, PKC, cPKC (conventional)
218	Growth factors in regulation of oligodendrocyte precursor cells proliferation in multiple sclerosis	54	6.11601e-05	0.00027899	4	Elk-1, PI3K cat class IA, p70 S6 kinase1, PKC
219	ERBB family and HGF signaling in gastric cancer	54	6.11601e-05	0.00027899	4	PI3K cat class IA, p38 MAPK, HIF1A, JAK2
220	Chemotaxis_CCL2-induced chemotaxis	55	6.5764e-05	0.000297277	4	c-Src, PI3K cat class IA, p38 MAPK, JAK2
221	PGE2 pathways in cancer	55	6.5764e-05	0.000297277	4	Elk-1, c-Src, HIF1A, PI3K cat class IA (p110-beta)
222	Role of FSH and Lutropin in ovarian cancer	56	7.06157e-05	0.00031777	4	PKC-alpha, Cyclin E, NOTCH1 precursor, HIF1A
223	Immune response_B cell antigen receptor (BCR) pathway	110	7.34223e-05	0.000328919	5	Elk-1, NF-kB, p38 MAPK, p70 S6 kinase1, RelA (p65 NF-kB subunit)
224	Development_Role of HGF in hematopoietic stem cell mobilization	21	7.55502e-05	0.000334723	3	PI3K cat class IA, Tuberin, HIF1A
225	HCV-dependent transcription regulation leading to HCC	21	7.55502e-05	0.000334723	3	E2F1, Cyclin E, Bax
226	Development_Cytokine-mediated regulation of megakaryopoiesis	57	7.5723e-05	0.000334723	4	PI3K cat class IA, NF-kB, p70 S6 kinase1, JAK2
227	Aminoglycoside- and cisplatin-induced hair cell death	112	7.99992e-05	0.000352067	5	NF-kB, p38 MAPK, Bax, PKC, RelA (p65 NF-kB subunit)
228	Development_Dopamine-induced expression of CNTF in adult neurogenesis	22	8.72338e-05	0.000378898	3	NOTCH1 receptor, NOTCH1 precursor, JAK2
229	Cell cycle_Role of 14-3-3 proteins in cell cycle regulation	22	8.72338e-05	0.000378898	3	p38 MAPK, ATM, Chk2
230	Translation_Role of Retinoic acid signaling in the initiation of translation	22	8.72338e-05	0.000378898	3	RPS6, eIF4E, p70 S6 kinase1
231	Neutrophil resistance to apoptosis in COPD and proresolving impact of lipid mediators	60	9.26615e-05	0.000397291	4	PI3K cat class IA, p38 MAPK, Mcl-1, Bax
232	Immune response_IL-17 signaling pathways	60	9.26615e-05	0.000397291	4	PI3K cat class IA, NF-kB, p38 MAPK, JAK2
233	Oxidative stress_ROS-mediated MAPK activation via canonical pathways	60	9.26615e-05	0.000397291	4	c-Src, SFK, p38 MAPK, JAK2
234	Role of Leptin in regulation of eating behavior in obesity	23	0.000100038	0.000427083	3	p70 S6 kinase1, AMPK alpha subunit, JAK2
235	Neuroprotective action of lithium	63	0.0001122	0.000472943	4	c-Src, p38alpha (MAPK14), p38 MAPK, Bax
236	Immune response_IL-18 signaling	63	0.0001122	0.000472943	4	c-Src, PI3K cat class IA, NF-kB, p38 MAPK
237	Vascular endothelial cell damage in SLE	63	0.0001122	0.000472943	4	NF-kB, PD-L1, p38 MAPK, RelA (p65 NF-kB subunit)
238	Apoptosis and survival_NO signaling in survival	24	0.000114008	0.000478546	3	c-Src, p38 MAPK, PI3K cat class IA (p110-beta)
239	Immune response_CD40 signaling	65	0.000126783	0.00052122	4	PI3K cat class IA, NF-kB, p38 MAPK, JAK2
240	Muscle contraction_Regulation of eNOS activity in endothelial cells	65	0.000126783	0.00052122	4	Elk-1, c-Src, PI3K cat class IA, HIF1A
241	Ovarian cancer (main signaling cascades)	65	0.000126783	0.00052122	4	Elk-1, c-Src, PI3K cat class IA, NF-kB
242	Signal transduction_mTORC2 upstream signaling	65	0.000126783	0.00052122	4	Rictor, PI3K cat class IA, Tuberin, RPS6
243	Signal transduction_PDGF signaling via MAPK cascades	65	0.000126783	0.00052122	4	Elk-1, c-Src, p38 MAPK, Fra-1
244	Role of Nicotine-induced Leptin resistance in hypothalamus in development of obesity	25	0.000129191	0.000526785	3	p70 S6 kinase1, AMPK alpha subunit, JAK2
245	Development_Cross-talk between VEGF and Angiopoietin 1 signaling pathways	25	0.000129191	0.000526785	3	c-Src, NF-kB, PKC-alpha
246	Signal transduction_PDGF signaling via JAK-STAT and reactive oxygen species (ROS)	66	0.000134568	0.000546478	4	Elk-1, c-Src, HIF1A, JAK2
247	Inflammatory mechanisms of pancreatic cancerogenesis	67	0.000142694	0.000574803	4	NF-kB, Mcl-1, RelA (p65 NF-kB subunit), JAK2
248	Development_Growth factors in regulation of oligodendrocyte progenitor cell proliferation	67	0.000142694	0.000574803	4	Elk-1, PI3K cat class IA, p70 S6 kinase1, PKC
249	Nicotine / nAChR alpha-3/nAChR beta-2 signaling in NSCLC	26	0.000145633	0.000584287	3	c-Src, PKC-alpha, E2F1
250	Translation_Regulation of translation initiation	27	0.000163378	0.000650258	3	RPS6, eIF4E, p70 S6 kinase1
251	HCV-dependent cytoplasmic signaling leading to HCC	27	0.000163378	0.000650258	3	Elk-1, p38 MAPK, PKC
252	Th2-cytokine-induced airway epithelium mucous metaplasia in COPD	70	0.000169204	0.000670774	4	NF-kB, p38delta (MAPK13), NF-kB p65/p65, JAK2
253	Inhibition of neutrophil migration by proresolving lipid mediators in COPD	71	0.000178782	0.000705942	4	NF-kB, p38 MAPK, PKC, cPKC (conventional)
254	Development_Role of CNTF and LIF in regulation of oligodendrocyte development	28	0.000182471	0.000709292	3	PI3K cat class IA, RelA (p65 NF-kB subunit), JAK2
255	Development_Astrocyte differentiation (general schema)	28	0.000182471	0.000709292	3	NOTCH1 receptor, HES1, JAK2
256	Cell cycle_Regulation of G1/S transition (part 2)	28	0.000182471	0.000709292	3	E2F1, Cyclin E, RelA (p65 NF-kB subunit)
257	Development_Delta-type opioid receptor signaling via G-protein alpha-14	28	0.000182471	0.000709292	3	c-Src, PKC-alpha, JAK2
258	Regulation of lipid metabolism_Stimulation of Arachidonic acid production by ACM receptors	72	0.000188746	0.00073084	4	c-Src, PKC-alpha, p38 MAPK, PKC
259	CHDI_Correlations from Discovery data_Causal network	73	0.000199104	0.000767972	4	Elk-1, c-Src, PI3K cat class IA, Tuberin
260	Histone deacetylases in Prostate Cancer	29	0.000202955	0.000773861	3	Tubulin alpha, Bax, HIF1A
261	Apoptosis and survival_p53-dependent apoptosis	29	0.000202955	0.000773861	3	p38alpha (MAPK14), E2F1, Bax
262	Immune response_CD137 signaling in immune cell	29	0.000202955	0.000773861	3	NF-kB, p38 MAPK, Cyclin E
263	Immune response_Distinct metabolic pathways in naive and effector CD8+ T cells	74	0.000209866	0.000797173	4	PI3K cat class IA, Tuberin, HIF1A, JAK2
264	DNA damage_Brca1 as a transcription regulator	30	0.000224873	0.00084138	3	E2F1, ATM, Chk2
265	Stem cells_Neovascularization of glioblastoma in response to hypoxia	30	0.000224873	0.00084138	3	c-Src, PKC-alpha, HIF1A
266	T regulatory cells in asthma	30	0.000224873	0.00084138	3	NOTCH1 receptor, HES1, NOTCH1 (NICD)
267	Role of CNTF and LIF in regulation of oligodendrocyte development in multiple sclerosis	30	0.000224873	0.00084138	3	PI3K cat class IA, RelA (p65 NF-kB subunit), JAK2
268	Blood coagulation_GPIb-IX-V-dependent platelet activation	77	0.000244672	0.000912041	4	c-Src, PKC-alpha, p38alpha (MAPK14), PI3K cat class IA (p110-beta)
269	Autocrine production of eosinophil pro-survival cytokines in asthma	31	0.000248269	0.000915207	3	PI3K cat class IA, NF-kB, p38 MAPK
270	Development_Dopamine-induced transactivation of EGFR in SVZ neural stem cells	31	0.000248269	0.000915207	3	Elk-1, c-Src, PKC
271	Immune response_IL-23 signaling pathway	31	0.000248269	0.000915207	3	PI3K cat class IA, NF-kB, JAK2
272	Chemotaxis_SDF-1/ CXCR4-induced chemotaxis of immune cells	79	0.000270067	0.000988267	4	PI3K cat class IA, SFK, p70 S6 kinase1, JAK2
273	CHDI_Correlations from Replication data_Causal network (positive correlations)	79	0.000270067	0.000988267	4	PI3K cat class IA, NF-kB, PKC-alpha, p38 MAPK
274	Development_Transcription regulation of granulocyte development	32	0.000273185	0.000988812	3	E2F1, PKC, JAK2
275	EML4/ALK fusion protein in nonsmoking-related lung cancer	32	0.000273185	0.000988812	3	c-Src, PI3K cat class IA, NF-kB
276	Cell cycle_Role of Nek in cell cycle regulation	32	0.000273185	0.000988812	3	Tubulin alpha, PI3K cat class IA, p70 S6 kinase1
277	Immune response_TLR3 and TLR4 induced TICAM1-specific signaling pathway	33	0.000299662	0.00106915	3	c-Src, PI3K cat class IA, NF-kB
278	Apoptosis and survival_Granzyme B signaling	33	0.000299662	0.00106915	3	Tubulin alpha, NOTCH1 (NEXT), Mcl-1
279	Deficient alpha-MSH signaling in melanoma	33	0.000299662	0.00106915	3	PI3K cat class IA, p38alpha (MAPK14), p38 MAPK
280	Development_Activation of astroglial cells proliferation by ACM3	33	0.000299662	0.00106915	3	PI3K cat class IA, eIF4E, p70 S6 kinase1
281	Neurophysiological process_NMDA-dependent postsynaptic long-term potentiation in CA1 hippocampal neurons	82	0.000311639	0.00110793	4	c-Src, PKC-alpha, eIF4E, p70 S6 kinase1
282	Development_S1P1 receptor signaling via beta-arrestin	34	0.000327741	0.00115286	3	c-Src, p70 S6 kinases, Tuberin
283	Development_Epigenetic and transcriptional regulation of oligodendrocyte precursor cell differentiation and myelination	34	0.000327741	0.00115286	3	NOTCH1 receptor, HES1, NOTCH1 (NICD)
284	Role of IFN-beta in inhibition of Th1 cell differentiation in multiple sclerosis	34	0.000327741	0.00115286	3	PI3K cat class IA, NF-kB, PD-L1
285	TNF-alpha and IL-1 beta induce hyperglycemia in obesity and type 2 diabetes in adipocytes	35	0.000357463	0.0012314	3	NF-kB, p38 MAPK, RelA (p65 NF-kB subunit)
286	Th2-cytokines induced expression of Mucin 5AC and maintenance of mucous cell phenotype in normal airway epithelium	35	0.000357463	0.0012314	3	p38alpha (MAPK14), HIF1A, JAK2
287	Development_Regulation of telomere length and cellular immortalization	35	0.000357463	0.0012314	3	PI3K cat class IA, PKC-alpha, E2F1
288	Transcription_Role of the non-genomic action of Retinoic acid and phosphorylation of Retinoic acid receptors in the initiation of transcription	35	0.000357463	0.0012314	3	c-Src, p38alpha (MAPK14), p38 MAPK
289	Role of Tissue factor in cancer independent of coagulation protease signaling	35	0.000357463	0.0012314	3	c-Src, PKC-alpha, p38 MAPK
290	Th2 cytokine- and TNF-alpha-induced inflammatory response in asthmatic airway fibroblasts	35	0.000357463	0.0012314	3	Elk-1, NF-kB, RelA (p65 NF-kB subunit)
291	PR action in breast cancer: stimulation of cell growth and proliferation	36	0.000388868	0.00131243	3	c-Src, Cyclin E, JAK2
292	Role of IL-8 in melanoma	36	0.000388868	0.00131243	3	NF-kB, p38 MAPK, RelA (p65 NF-kB subunit)
293	Inhibition of apoptosis in multiple myeloma	36	0.000388868	0.00131243	3	NF-kB, NOTCH1 receptor, Mcl-1
294	Statin action on the PI3K/ Akt pathway in COPD	36	0.000388868	0.00131243	3	PI3K cat class IA, p70 S6 kinases, p70 S6 kinase1
295	Immune response_IL-22 signaling pathway	36	0.000388868	0.00131243	3	p38 MAPK, Mcl-1, JAK2
296	Immune response_IL-12 and IL-18-induced IFN-gamma production	36	0.000388868	0.00131243	3	NF-kB, p38alpha (MAPK14), JAK2
297	IL-6 signaling in colorectal cancer	37	0.000421996	0.00140525	3	Cyclin E, Bax, JAK2
298	Development_Delta-type opioid receptor mediated cardioprotection	37	0.000421996	0.00140525	3	c-Src, PI3K cat class IA, JAK2
299	Role of alveolar cell senescence in COPD	37	0.000421996	0.00140525	3	p38 MAPK, RelA (p65 NF-kB subunit), ATM
300	Fibroblast/ myofibroblast proliferation in asthmatic airways	37	0.000421996	0.00140525	3	PI3K cat class IA, NF-kB, PKC
301	Role of type 2 innate lymphoid cells in airway allergic inflammation and tissue repair	38	0.000456885	0.00149648	3	RPS6, p70 S6 kinase1, JAK2
302	Development_Mu-type opioid receptor signaling	38	0.000456885	0.00149648	3	c-Src, Tuberin, p70 S6 kinase1
303	Cell cycle_Regulation of G1/S transition (part 1)	38	0.000456885	0.00149648	3	p70 S6 kinase1, Cyclin E, Chk2
304	Eosinophil-derived cytokines in airway remodeling in asthma	38	0.000456885	0.00149648	3	NF-kB, PKC-alpha, p38 MAPK
305	Role of type 2 innate lymphoid cells in asthma	38	0.000456885	0.00149648	3	RPS6, p70 S6 kinase1, JAK2
306	Development_ERBB-family signaling	39	0.000493573	0.00159573	3	Elk-1, PI3K cat class IA, NF-kB
307	Development_PACAP signaling in neural cells	39	0.000493573	0.00159573	3	Elk-1, Bax, cPKC (conventional)
308	TrkB signaling in Huntington's disease	39	0.000493573	0.00159573	3	Elk-1, PI3K cat class IA, PKC
309	Immune response_HMGB1 release from the cell	39	0.000493573	0.00159573	3	PI3K cat class IA, NF-kB, PKC-alpha
310	IFN-gamma and Th2 cytokines-induced inflammatory signaling in normal and asthmatic airway epithelium	40	0.0005321	0.00171473	3	NF-kB, p38 MAPK, JAK2
311	Transcription_HIF-1 targets	95	0.000546079	0.00175413	4	MCT4, G3P2, Mcl-1, HIF1A
312	DNA damage_DNA-damage-induced responses	9	0.000551857	0.001767	2	ATM, Chk2
313	Noise-induced hair cell death and spiral ganglion neuron degeneration	96	0.000568159	0.00178728	4	c-Src, p38alpha (MAPK14), Bax, AMPK alpha subunit
314	Main growth factor signaling cascades in multiple myeloma cells	41	0.000572501	0.00178728	3	PI3K cat class IA, NF-kB, HIF1A
315	Development_VEGF-family signaling	41	0.000572501	0.00178728	3	L1CAM, PI3K cat class IA, PKC-alpha
316	Development_Regulation of lung epithelial progenitor cell differentiation	41	0.000572501	0.00178728	3	NOTCH1 receptor, Napsin A, p38alpha (MAPK14)
317	Pro-tumoral TNF-alpha signaling in melanoma	41	0.000572501	0.00178728	3	Rictor, PI3K cat class IA, NF-kB
318	Signaling Transduction_Role of MIF as an intracellular mediator	41	0.000572501	0.00178728	3	E2F1, Bax, RelA (p65 NF-kB subunit)
319	Immune response_TLR2-induced platelet activation	41	0.000572501	0.00178728	3	PI3K cat class IA, PKC-alpha, p38 MAPK
320	Development_Neurotrophin family signaling	41	0.000572501	0.00178728	3	Elk-1, PI3K cat class IA, Bax
321	Macrophage-induced immunosuppression in the tumor microenvironment	97	0.000590868	0.00183887	4	PD-L1, p38 MAPK, HIF1A, AMPK alpha 1 subunit
322	Apoptosis and survival_BAD phosphorylation	42	0.000614815	0.00190155	3	PI3K cat class IA, p70 S6 kinase1, Bax
323	Inhibition of apoptosis in gastric cancer	42	0.000614815	0.00190155	3	NF-kB, Mcl-1, Bax
324	ESR1 (membrane) 36 kDa isoform signaling in breast cancer	43	0.000659078	0.00201969	3	c-Src, PI3K cat class IA, PKC-alpha
325	Th2-cytokines-induced expression of mucins in asthma	43	0.000659078	0.00201969	3	p38alpha (MAPK14), HIF1A, JAK2
326	Immune response_Substance P-stimulated expression of proinflammatory cytokines via MAPKs	43	0.000659078	0.00201969	3	PKC-alpha, p38 MAPK, PI3K cat class IA (p110-beta)
327	Development_Flt3 signaling	44	0.000705325	0.00214823	3	c-Src, PI3K cat class IA, p38 MAPK
328	Transition of HCC cells to invasive and migratory phenotype	44	0.000705325	0.00214823	3	TWIST1, c-Src, PI3K cat class IA
329	Apo-2L(TNFSF10)-induced apoptosis in melanoma	45	0.000753592	0.00222733	3	NF-kB, Bax, RelA (p65 NF-kB subunit)
330	DNA damage_ATM/ATR regulation of G2/M checkpoint: nuclear signaling	45	0.000753592	0.00222733	3	Mcl-1, ATM, Chk2
331	Mechanisms of resistance to EGFR inhibitors in lung cancer	45	0.000753592	0.00222733	3	c-Src, PI3K cat class IA, p70 S6 kinase1
332	Differentiation of Th2 cells in asthma	45	0.000753592	0.00222733	3	PI3K cat class IA, NOTCH1 receptor, JAK2
333	Development_Membrane-bound ESR1: interaction with growth factors signaling	45	0.000753592	0.00222733	3	Elk-1, c-Src, PI3K cat class IA
334	Development_Activation of ERK by Alpha-1 adrenergic receptors	45	0.000753592	0.00222733	3	c-Src, PKC-alpha, PI3K cat class IA (p110-beta)
335	Role of alpha-6/beta-4 integrins in carcinoma progression	45	0.000753592	0.00222733	3	PI3K cat class IA, PKC-alpha, eIF4E
336	Development_EPO-induced MAPK pathway	45	0.000753592	0.00222733	3	Elk-1, PKC-alpha, JAK2
337	Signal transduction_Angiotensin II/ AGTR1 signaling via JAK/STAT	45	0.000753592	0.00222733	3	AMPK alpha subunit, PKC, JAK2
338	Role of DNA methylation in progression of multiple myeloma	45	0.000753592	0.00222733	3	NF-kB, NOTCH1 receptor, JAK2
339	Neurogenesis_NGF/ TrkA MAPK-mediated signaling	105	0.000796359	0.00234679	4	Elk-1, c-Src, p38 MAPK, Fra-1
340	Signal transduction_CXCR4 signaling via PI3K cascade	46	0.000803914	0.00234828	3	PI3K cat class IA, p70 S6 kinase1, RelA (p65 NF-kB subunit)
341	Nociception_Expression and role of Nociceptin in immune system	46	0.000803914	0.00234828	3	p38 MAPK, RelA (p65 NF-kB subunit), JAK2
342	Signal transduction_PTEN pathway	46	0.000803914	0.00234828	3	c-Src, PI3K cat class IA, Tuberin
343	Apoptosis and survival_Regulation of apoptosis by mitochondrial proteins	106	0.000825176	0.00240336	4	p38alpha (MAPK14), p38 MAPK, Mcl-1, Bax
344	Immune response_PGE2 in immune and neuroendocrine system interactions	47	0.000856326	0.0024442	3	NF-kB, p38alpha (MAPK14), p38 MAPK
345	Immune response_Induction of apoptosis and inhibition of proliferation mediated by IFN-gamma	47	0.000856326	0.0024442	3	E2F1, Cyclin E, JAK2
346	Immune response_Histamine H1 receptor signaling in immune response	47	0.000856326	0.0024442	3	PKC-alpha, p38 MAPK, RelA (p65 NF-kB subunit)
347	Development_TGF-beta-dependent induction of EMT via MAPK	47	0.000856326	0.0024442	3	c-Src, p38alpha (MAPK14), p38 MAPK
348	Regulation of angiogenesis in prostate cancer	47	0.000856326	0.0024442	3	PI3K cat class IA, Tuberin, HIF1A
349	Mitogenic action of ESR1 (membrane) in breast cancer	47	0.000856326	0.0024442	3	Elk-1, c-Src, Cyclin E
350	Muscle contraction_Role of kappa-type opioid receptor in heart	47	0.000856326	0.0024442	3	PKC-alpha, PKC, cPKC (conventional)
351	Neuroendocrine transdifferentiation in Prostate Cancer	48	0.000910861	0.00257776	3	c-Src, Tuberin, p70 S6 kinase1
352	Neurophysiological process_ACM regulation of nerve impulse	48	0.000910861	0.00257776	3	PKC-alpha, PKC, cPKC (conventional)
353	IL-17-induced mucin expression in CF airways	48	0.000910861	0.00257776	3	NF-kB, p38 MAPK, JAK2
354	Activation of TNF-alpha-dependent pro-tumoral effect in colorectal cancer	49	0.000967553	0.00269996	3	NF-kB, p38 MAPK, RelA (p65 NF-kB subunit)
355	Glucocorticoids-mediated inhibition of pro-constrictory and pro-inflammatory signaling in airway smooth muscle cells	49	0.000967553	0.00269996	3	NF-kB, p38 MAPK, RelA (p65 NF-kB subunit)
356	Neurophysiological process_HTR2A signaling in the nervous system	49	0.000967553	0.00269996	3	SFK, PKC, cPKC (conventional)
357	HIF-1 in gastric cancer	49	0.000967553	0.00269996	3	c-Src, Bax, HIF1A
358	Development_G-CSF signaling	49	0.000967553	0.00269996	3	PI3K cat class IA, p38 MAPK, JAK2
359	Neurophysiological process_Corticoliberin signaling via CRHR1	50	0.00102644	0.00283262	3	Elk-1, PKC-alpha, cPKC (conventional)
360	Immune response_C5a signaling	50	0.00102644	0.00283262	3	NF-kB, p38 MAPK, PKC
361	IgE- and MGF-induced Lyn-mediated production of cytokines and arachidonic acid metabolites in lung mast cells in asthma	50	0.00102644	0.00283262	3	NF-kB, PKC-alpha, p38 MAPK
362	TGF-beta 1-induced transactivation of membrane receptors signaling in HCC	50	0.00102644	0.00283262	3	c-Src, PI3K cat class IA, Cyclin E
363	Immune response_IFN-gamma signaling via MAPK	51	0.00108754	0.00297658	3	eIF4E, p38 MAPK, JAK2
364	Development_Oligodendrocyte differentiation from adult stem cells	51	0.00108754	0.00297658	3	NOTCH1 receptor, NOTCH1 (NICD), p38 MAPK
365	Epithelial cell anoikis in COPD	51	0.00108754	0.00297658	3	PI3K cat class IA, p38 MAPK, Bax
366	Signal transduction_Angiotensin II/ AGTR1 signaling via TGF-beta 1 and SMADs	52	0.0011509	0.00313283	3	NF-kB, p38 MAPK, RelA (p65 NF-kB subunit)
367	Development_FGF-family signaling	52	0.0011509	0.00313283	3	PI3K cat class IA, PKC-alpha, p38 MAPK
368	Chemotaxis_CCR1 signaling	53	0.00121655	0.00327582	3	c-Src, NF-kB, p38 MAPK
369	Non-genomic signaling of ESR2 (membrane) in lung cancer cells	53	0.00121655	0.00327582	3	Elk-1, c-Src, PI3K cat class IA
370	Effect of H. pylori infection on apoptosis in gastric epithelial cells	53	0.00121655	0.00327582	3	NF-kB, Mcl-1, Bax
371	Development_Insulin, IGF-1 and TNF-alpha in brown adipocyte differentiation	53	0.00121655	0.00327582	3	G3P2, p70 S6 kinase1, PI3K cat class IA (p110-beta)
372	Immune response_Antigen presentation by MHC class II	118	0.00123082	0.00330535	4	PI3K cat class IA, PKC-alpha, p38 MAPK, PKC
373	Membrane-bound ESR1: interaction with G-proteins signaling	54	0.00128451	0.00340378	3	Elk-1, c-Src, PKC-alpha
374	Development_FGFR signaling pathway	54	0.00128451	0.00340378	3	Elk-1, PI3K cat class IA, p38 MAPK
375	Immune response_IFN-gamma signaling via JAK/STAT and PLC-gamma	54	0.00128451	0.00340378	3	c-Src, PKC-alpha, JAK2
376	Th17 cells in CF	54	0.00128451	0.00340378	3	NF-kB, p38 MAPK, JAK2
377	Immune response_CCL2 signaling	54	0.00128451	0.00340378	3	NF-kB, PKC-alpha, HIF1A
378	Immune response_T regulatory cell-mediated modulation of effector T cell and NK cell functions	55	0.00135482	0.00355241	3	NOTCH1 receptor, HES1, NOTCH1 (NICD)
379	Immune response_CD28 signaling	55	0.00135482	0.00355241	3	PI3K cat class IA, NF-kB, p38 MAPK
380	Proteases and EGFR-induced mucin synthesis in normal and asthmatic epithelium	55	0.00135482	0.00355241	3	NF-kB, PKC-alpha, HIF1A
381	Development_Fetal brown fat cell differentiation	55	0.00135482	0.00355241	3	PI3K cat class IA, p70 S6 kinase1, JAK2
382	IL-6 signaling in tumor-associated monocytes/macrophages in breast cancer	14	0.0013773	0.00360189	2	Fra-1, JAK2
383	Signal transduction_Somatostatin signaling via SSTR1, SSTR3, SSTR4, and SSTR5	56	0.00142751	0.00372346	3	Elk-1, c-Src, JAK2
384	Role of nicotine in pathogenesis of SCLC	57	0.00150261	0.0038589	3	c-Src, PKC-alpha, Bax
385	Cytoskeleton remodeling_FAK signaling	57	0.00150261	0.0038589	3	Elk-1, c-Src, PI3K cat class IA
386	Immune response_Role of PKR in stress-induced antiviral cell response	57	0.00150261	0.0038589	3	NF-kB, p38alpha (MAPK14), RelA (p65 NF-kB subunit)
387	MicroRNAs in melanoma	57	0.00150261	0.0038589	3	E2F1, Mcl-1, Bax
388	Lysophospholipid mediators-induced inflammatory signaling in normal and asthmatic airway epithelium	57	0.00150261	0.0038589	3	NF-kB, p38 MAPK, PI3K cat class IA (p110-beta)
389	Signal transduction_Angiotensin II signaling via Beta-arrestin	57	0.00150261	0.0038589	3	c-Src, p70 S6 kinases, eIF4E
390	Hyaluronic acid/ CD44 signaling in cancer	58	0.00158015	0.00399638	3	TWIST1, Elk-1, c-Src
391	Role of integrins in eosinophil degranulation in asthma	58	0.00158015	0.00399638	3	PI3K cat class IA, p38 MAPK, PKC
392	Development_Prolactin receptor signaling	58	0.00158015	0.00399638	3	c-Src, PI3K cat class IA, JAK2
393	Immune response_CCR5 signaling in macrophages and T lymphocytes	58	0.00158015	0.00399638	3	PKC-alpha, p38 MAPK, JAK2
394	Aberrant production of IL-2 and IL-17 in SLE T cells	58	0.00158015	0.00399638	3	NOTCH1 (NICD), NOTCH1 precursor, RelA (p65 NF-kB subunit)
395	Immune response_TLR5, TLR7, TLR8 and TLR9 signaling pathways	58	0.00158015	0.00399638	3	PI3K cat class IA, NF-kB, p38 MAPK
396	Cigarette smoke-induced oxidative stress and apoptosis in airway epithelial cells	60	0.00174265	0.00434143	3	p38 MAPK, Mcl-1, Bax
397	EGFR signaling pathway in colorectal cancer	60	0.00174265	0.00434143	3	c-Src, NF-kB, RelA (p65 NF-kB subunit)
398	Apoptosis and survival_TNF-alpha-induced ROS-dependent Caspase-3 signaling	60	0.00174265	0.00434143	3	p38alpha (MAPK14), Bax, PI3K cat class IA (p110-beta)
399	Role of stellate cells in progression of pancreatic cancer	60	0.00174265	0.00434143	3	PI3K cat class IA, RelA (p65 NF-kB subunit), NF-kB p65/p65
400	Immune response_TREM1 signaling pathway	60	0.00174265	0.00434143	3	Elk-1, PI3K cat class IA, Bax
401	Development_Regulation of endothelial progenitor cell differentiation from adult stem cells	60	0.00174265	0.00434143	3	PI3K cat class IA, AMPK alpha 1 subunit, JAK2
402	Effect of H. pylori infection on inflammation in gastric epithelial cells	61	0.00182768	0.00454192	3	c-Src, PKC-alpha, p38alpha (MAPK14)
403	Muscle contraction_Oxytocin signaling in uterus and mammary gland	62	0.00191525	0.00471265	3	PKC-alpha, PKC, cPKC (conventional)
404	Glucocorticoid-induced elevation of intraocular pressure as glaucoma risk factor	62	0.00191525	0.00471265	3	c-Src, PI3K cat class IA, PI3K cat class IA (p110-beta)
405	Renin-Angiotensin-Aldosterone System	62	0.00191525	0.00471265	3	PKC-alpha, p38alpha (MAPK14), JAK2
406	Immune response_IL-10 signaling pathway	62	0.00191525	0.00471265	3	PI3K cat class IA, NF-kB, p70 S6 kinase1
407	Coronavirus disease-19	134	0.00196569	0.00482487	4	NF-kB, p38 MAPK, RelA (p65 NF-kB subunit), JAK2
408	Transcription_PPAR Pathway	63	0.0020054	0.00489829	3	PI3K cat class IA, p38alpha (MAPK14), p38 MAPK
409	Transcription_Sirtuin6 regulation and functions	63	0.0020054	0.00489829	3	AMPK alpha subunit, HIF1A, RelA (p65 NF-kB subunit)
410	IL-1 production in melanoma	17	0.00204271	0.00495308	2	NF-kB, RelA (p65 NF-kB subunit)
411	Transcription_Transcription factor Tubby signaling pathways	17	0.00204271	0.00495308	2	PKC, JAK2
412	Involvement of VEGF signaling in the progression of lung cancer	17	0.00204271	0.00495308	2	c-Src, p38 MAPK
413	Neurophysiological process_Activity-dependent synaptic AMPA receptor removal	64	0.00209816	0.00502653	3	PKC-alpha, PKC, cPKC (conventional)
414	HGF signaling in colorectal cancer	64	0.00209816	0.00502653	3	c-Src, PI3K cat class IA, p70 S6 kinase1
415	Development_Regulation of epithelial-to-mesenchymal transition (EMT)	64	0.00209816	0.00502653	3	TWIST1, NOTCH1 receptor, RelA (p65 NF-kB subunit)
416	Development_Inhibition of angiogenesis and regulation of endothelial cell function by PEDF	64	0.00209816	0.00502653	3	p38 MAPK, Bax, HIF1A
417	Myeloid-derived suppressor cells and M2 macrophages in cancer	64	0.00209816	0.00502653	3	NF-kB, PD-L1, HIF1A
418	Cell adhesion_PLAU signaling	65	0.00219355	0.00520513	3	c-Src, PI3K cat class IA, NF-kB
419	Neurophysiological process_Constitutive and regulated NMDA receptor trafficking	65	0.00219355	0.00520513	3	c-Src, PKC, cPKC (conventional)
420	Role of Tissue factor-induced Thrombin signaling in cancerogenesis	65	0.00219355	0.00520513	3	c-Src, PKC-alpha, RelA (p65 NF-kB subunit)
421	NF-AT signaling in cardiac hypertrophy	65	0.00219355	0.00520513	3	c-Src, PI3K cat class IA, PKC-alpha
422	Immune response_Reactive oxygen species (ROS) in IL-4 signaling	66	0.0022916	0.00541352	3	PKC-alpha, PKC, cPKC (conventional)
423	Rb proteins signaling in multiple myeloma	18	0.00229221	0.00541352	2	E2F1, Cyclin E
424	Eosinophil survival in asthma	67	0.00239233	0.00562338	3	p38 MAPK, Bax, JAK2
425	Role of microRNAs in cell migration, survival and angiogenesis in colorectal cancer	67	0.00239233	0.00562338	3	p70 S6 kinase1, Fra-1, HIF1A
426	Production of reactive oxygen species and arachidonic acid metabolites by neutrophils in asthma	68	0.00249577	0.00585275	3	PI3K cat class IA, p38 MAPK, PKC
427	Ethanol/Acetaldehyde-dependent stimulation of MMP-9 expression in HCC	19	0.00255537	0.00597849	2	NF-kB, p38 MAPK
428	Immune response_TLR2 and TLR4 signaling pathways	69	0.00260194	0.00607321	3	PI3K cat class IA, NF-kB, p38 MAPK
429	Hypertrophy of asthmatic airway smooth muscle cells	70	0.00271087	0.00631272	3	Tuberin, eIF4E, p70 S6 kinase1
430	Development_Stimulation of differentiation of mouse embryonic fibroblasts into adipocytes by extracellular factors	71	0.00282258	0.00651901	3	Elk-1, Tuberin, p38 MAPK
431	Endothelin-1- and TNF-alpha-induced inflammatory response in asthmatic airway fibroblasts	20	0.00283208	0.00651901	2	NF-kB, RelA (p65 NF-kB subunit)
432	Development_TGF-beta-induction of EMT via ROS	20	0.00283208	0.00651901	2	p38alpha (MAPK14), p38 MAPK
433	HBV mediates angiogenesis in HCC	20	0.00283208	0.00651901	2	c-Src, HIF1A
434	CCL2 in Prostate Cancer	20	0.00283208	0.00651901	2	Tuberin, p70 S6 kinase1
435	Angiotensin II Signaling in Cardiac Hypertrophy	72	0.00293709	0.00674518	3	NF-kB, PKC-alpha, p38 MAPK
436	Reproduction_Gonadotropin-releasing hormone (GnRH) signaling	73	0.00305443	0.00699857	3	Elk-1, c-Src, p38alpha (MAPK14)
437	Inhibition of tumor suppressive pathways in pancreatic cancer	21	0.00312224	0.00712128	2	E2F1, Bax
438	Cell cycle_Cell cycle (generic schema)	21	0.00312224	0.00712128	2	E2F1, Cyclin E
439	G protein-coupled receptors signaling in lung cancer	76	0.00342365	0.00772533	3	c-Src, p70 S6 kinase1, RelA (p65 NF-kB subunit)
440	Gamma-secretase proteolytic targets	76	0.00342365	0.00772533	3	NOTCH1 receptor, NOTCH1 (NICD), NOTCH1 (NEXT)
441	Transport_Induction of Macropinocytosis	76	0.00342365	0.00772533	3	c-Src, PI3K cat class IA, PKC
442	Role of Huntingtin in regulation of BDNF in Huntington's disease	22	0.00342575	0.00772533	2	PI3K cat class IA, RelA (p65 NF-kB subunit)
443	LRRK2 and immune function in Parkinson's disease	22	0.00342575	0.00772533	2	NF-kB, JAK2
444	Apoptosis and survival_NGF/ TrkA PI3K-mediated signaling	77	0.00355253	0.00795735	3	c-Src, PI3K cat class IA, p70 S6 kinase1
445	Immune response _CCR3 signaling in eosinophils	77	0.00355253	0.00795735	3	c-Src, PKC-alpha, p38 MAPK
446	B cell signaling in hematological malignancies	77	0.00355253	0.00795735	3	NF-kB, Mcl-1, JAK2
447	Development_PTHR1 in bone and cartilage development	78	0.00368435	0.00823414	3	PKC-alpha, p38alpha (MAPK14), PKC
448	Role of alpha-V/ beta-6 integrin in colorectal cancer	23	0.00374248	0.00828988	2	Bax, PKC
449	Translation_Opioid receptors in regulation of translation	23	0.00374248	0.00828988	2	Tuberin, p70 S6 kinase1
450	Cytoskeleton remodeling_ESR1 action on cytoskeleton remodeling and cell migration	23	0.00374248	0.00828988	2	c-Src, PI3K cat class IA
451	KLF6 and regulation of KLF6 alternative splicing in HCC	23	0.00374248	0.00828988	2	PI3K cat class IA, Bax
452	Development_Androgen receptor in reproductive system development	80	0.00395687	0.00874539	3	c-Src, PI3K cat class IA, RelA (p65 NF-kB subunit)
453	Proteolysis_Role of Parkin in the Ubiquitin-Proteasomal Pathway	24	0.00407234	0.00892164	2	Tubulin alpha, Cyclin E
454	Development_Dopamine D2 receptor transactivation of EGFR	24	0.00407234	0.00892164	2	c-Src, PI3K cat class IA
455	Immune response_IL-27 signaling pathway	24	0.00407234	0.00892164	2	NF-kB, JAK2
456	Prolactin/ JAK2 signaling in breast cancer	24	0.00407234	0.00892164	2	c-Src, JAK2
457	Neurophysiological process_Kappa-type opioid receptor signaling in the central nervous system	82	0.0042414	0.00923128	3	c-Src, PKC-alpha, p38alpha (MAPK14)
458	Development_Negative regulation of WNT/Beta-catenin signaling in the cytoplasm	82	0.0042414	0.00923128	3	PKC-alpha, NOTCH1 receptor, E2F1
459	Signal transduction_Non-canonical WNT5A signaling	82	0.0042414	0.00923128	3	Elk-1, p38 MAPK, cPKC (conventional)
460	Cytoskeleton remodeling_PDGF signaling via calcium and Rho GTPases	83	0.00438821	0.00948561	3	c-Src, PKC-alpha, PKC
461	Apoptosis and survival_Role of nuclear PI3K in NGF/ TrkA signaling	25	0.00441522	0.00948561	2	PI3K cat class IA, E2F1
462	Transport_RAB5A regulation pathway	25	0.00441522	0.00948561	2	Tuberin, PI3K cat class IA (p110-beta)
463	Resolution of inflammation in healing myocardial infarction	25	0.00441522	0.00948561	2	NF-kB, JAK2
464	Dual role of BMP signaling in gastric cancer	25	0.00441522	0.00948561	2	PI3K cat class IA, RelA (p65 NF-kB subunit)
465	Transcription_Transcription regulation of aminoacid metabolism	25	0.00441522	0.00948561	2	p38alpha (MAPK14), PKC
466	Downregulation of MITF in melanoma	26	0.00477102	0.0101843	2	c-Src, NF-kB
467	Neurophysiological process_Dopamine D2 receptor transactivation of PDGFR in CNS	26	0.00477102	0.0101843	2	c-Src, PKC
468	Immune response_Role of HMGB1 in dendritic cell maturation and migration	26	0.00477102	0.0101843	2	NF-kB, p38 MAPK

## Sheet: Table S2. 
Table S2. Metacore analysis of JHAD1 cells and AFG treatment.
Enrichment by Process Networks (n = 94, P and FDR < 0.05)						JHAD1_AFG400vsVEH_C1+C2_Up+downreg_n=49 proteins
#	Networks	Total	p-value	FDR	In Data	Network Objects from Active Data
1	Reproduction_FSH-beta signaling pathway	161	1.52273e-18	2.08615e-16	20	p90RSK1, ERK2 (MAPK1), MEK1/2, AP-1, Histone H3, ERK1 (MAPK3), AKT(PKB), 4E-BP1, p90Rsk, IRS-1, c-Jun, IGF-1 receptor, RPS6, eIF4E, mTOR, MEK2(MAP2K2), ERK1/2, MEK1(MAP2K1), HIF1A, Beta-catenin
2	Signal transduction_NOTCH signaling	235	1.03534e-17	5.28295e-16	22	ERK2 (MAPK1), HES1, MEK1/2, PDGF-R-beta, STAT3, ERK1 (MAPK3), AKT(PKB), PDGF receptor, AKT2, 4E-BP1, B-Raf, c-Jun, CD44, PTEN, RPS6, eIF4E, mTOR, MEK2(MAP2K2), ERK1/2, MEK1(MAP2K1), HIF1A, Beta-catenin
3	Cell cycle_G2-M	206	1.15685e-17	5.28295e-16	21	AKT3, p90RSK1, CDC25C, CDC25, MEK1/2, PDGF-R-beta, Histone H3, CDK1 (p34), ERK1 (MAPK3), AKT(PKB), PDGF receptor, AKT2, ATM, p90Rsk, IGF-1 receptor, AKT1, 14-3-3 epsilon, MEK2(MAP2K2), ERK1/2, 14-3-3, MEK1(MAP2K1)
4	Inflammation_IL-6 signaling	119	4.37963e-14	1.50002e-12	15	AKT3, ERK2 (MAPK1), MEK1/2, STAT3, AP-1, ERK1 (MAPK3), AKT(PKB), AKT2, c-Jun, AKT1, 14-3-3 epsilon, MEK2(MAP2K2), ERK1/2, 14-3-3, MEK1(MAP2K1)
5	Cell cycle_G1-S Interleukin regulation	128	1.3214e-13	3.62063e-12	15	AKT3, ERK2 (MAPK1), STAT3, AP-1, Cyclin E, ERK1 (MAPK3), AKT(PKB), AKT2, c-Jun/c-Jun, IRS-1, c-Jun, AKT1, MEK2(MAP2K2), ERK1/2, MEK1(MAP2K1)
6	Development_EMT_Regulation of epithelial-to-mesenchymal transition	224	2.52034e-13	5.75477e-12	18	PDGF-R-beta, STAT3, AP-1, Cyclin E, AKT(PKB), PDGF receptor, 4E-BP1, p90Rsk, GAB2, c-Jun, PAI1, PTEN, mTOR, MEK2(MAP2K2), ERK1/2, MEK1(MAP2K1), HIF1A, Beta-catenin
7	Cell cycle_G1-S Growth factor regulation	195	3.45275e-13	6.75752e-12	17	AKT3, ERK2 (MAPK1), MEK1/2, STAT3, AP-1, Cyclin E, ERK1 (MAPK3), AKT(PKB), AKT2, c-Jun/c-Jun, IRS-1, c-Jun, IGF-1 receptor, AKT1, MEK2(MAP2K2), ERK1/2, MEK1(MAP2K1)
8	Inflammation_Amphoterin signaling	118	8.08249e-13	1.38413e-11	14	AKT3, ERK2 (MAPK1), MEK1/2, AP-1, ERK1 (MAPK3), AKT(PKB), AKT2, c-Jun/c-Jun, c-Jun, PAI1, AKT1, MEK2(MAP2K2), ERK1/2, MEK1(MAP2K1)
9	Translation_Regulation of initiation	127	2.26507e-12	3.44794e-11	14	AKT3, ERK2 (MAPK1), MEK1/2, ERK1 (MAPK3), AKT(PKB), AKT2, 4E-BP1, IRS-1, AKT1, eIF4E, mTOR, MEK2(MAP2K2), ERK1/2, MEK1(MAP2K1)
10	Development_Hemopoiesis, Erythropoietin pathway	136	5.86768e-12	8.03872e-11	14	ERK2 (MAPK1), MEK1/2, STAT3, AP-1, Cyclin E, ERK1 (MAPK3), AKT(PKB), Bim, GAB2, c-Jun, AKT1, MEK2(MAP2K2), ERK1/2, MEK1(MAP2K1)
11	Inflammation_TREM1 signaling	145	1.42005e-11	1.76861e-10	14	AKT3, p90RSK1, ERK2 (MAPK1), MEK1/2, ERK1 (MAPK3), AKT(PKB), AKT2, c-Jun, AKT1, 14-3-3 epsilon, MEK2(MAP2K2), ERK1/2, 14-3-3, MEK1(MAP2K1)
12	Signal transduction_ERBB-family signaling	75	2.76336e-11	3.15483e-10	11	ERK2 (MAPK1), STAT3, MKP-2, ERK1 (MAPK3), AKT(PKB), IRS-1, c-Jun, PTEN, MEK2(MAP2K2), ERK1/2, MEK1(MAP2K1)
13	Signal transduction_Androgen receptor signaling cross-talk	72	4.17125e-10	4.39586e-09	10	ERK2 (MAPK1), STAT3, AKT(PKB), 4E-BP1, B-Raf, IGF-1 receptor, mTOR, ERK1/2, MEK1(MAP2K1), Beta-catenin
14	Inflammation_IL-2 signaling	104	1.03783e-09	1.01559e-08	11	ERK2 (MAPK1), MEK1/2, STAT3, AP-1, ERK1 (MAPK3), AKT(PKB), c-Jun, PTEN, MEK2(MAP2K2), ERK1/2, MEK1(MAP2K1)
15	Neurophysiological process_Long-term potentiation	82	1.55624e-09	1.42136e-08	10	ERK2 (MAPK1), MEK1/2, ERK1 (MAPK3), AKT(PKB), 4E-BP1, p90Rsk, B-Raf, eIF4E, mTOR, ERK1/2
16	Reproduction_Feeding and Neurohormone signaling	210	2.04964e-09	1.755e-08	14	STAT3, Histone H3, Cyclin E, ERK1 (MAPK3), AKT(PKB), 4E-BP1, B-Raf, c-Jun, PAI1, CD44, eIF4E, mTOR, MEK1(MAP2K1), HIF1A
17	Inflammation_IL-4 signaling	115	3.07706e-09	2.47975e-08	11	ERK2 (MAPK1), MEK1/2, ERK1 (MAPK3), AKT(PKB), Bim, IRS-1, c-Jun, PTEN, MEK2(MAP2K2), ERK1/2, MEK1(MAP2K1)
18	Proliferation_Positive regulation cell proliferation	221	3.99048e-09	3.0372e-08	14	ERK2 (MAPK1), MEK1/2, STAT3, AP-1, Cyclin E, ERK1 (MAPK3), AKT(PKB), B-Raf, GAB2, c-Jun, IGF-1 receptor, MEK2(MAP2K2), ERK1/2, MEK1(MAP2K1)
19	Signal Transduction_TGF-beta, GDF and Activin signaling	154	5.83146e-09	4.20479e-08	12	ERK2 (MAPK1), AP-1, AKT(PKB), IRS-1, c-Jun, PAI1, Oct-3/4, IGF-1 receptor, mTOR, ERK1/2, MEK1(MAP2K1), HIF1A
20	DNA damage_Checkpoint	124	6.88801e-09	4.71829e-08	11	CDC25C, CDK1 (p34), Cyclin E, ERK1 (MAPK3), ATM, c-Jun, 14-3-3 epsilon, ERK1/2, Histone H2AX, 14-3-3, MEK1(MAP2K1)
21	Signal transduction_CREM pathway	98	9.15113e-09	5.97003e-08	10	ERK2 (MAPK1), MEK1/2, AP-1, CDK1 (p34), ERK1 (MAPK3), AKT(PKB), p90Rsk, MEK2(MAP2K2), ERK1/2, MEK1(MAP2K1)
22	Reproduction_Male sex differentiation	242	1.28856e-08	8.02423e-08	14	p90RSK1, Histone H2, Histone H2A, CDK1 (p34), ERK1 (MAPK3), AKT(PKB), PDGF receptor, ATM, Oct-3/4, IGF-1 receptor, ERK1/2, Histone H2AX, MEK1(MAP2K1), Beta-catenin
23	Immune response_BCR pathway	137	1.97733e-08	1.1778e-07	11	ERK2 (MAPK1), MEK1/2, AP-1, ERK1 (MAPK3), AKT(PKB), c-Jun, PTEN, mTOR, MEK2(MAP2K2), ERK1/2, MEK1(MAP2K1)
24	Signal transduction_Leptin signaling	107	2.16116e-08	1.23366e-07	10	STAT3, AP-1, AKT(PKB), AKT2, IRS-1, PAI1, ERK1/2, MEK1(MAP2K1), AMPK alpha subunit, HIF1A
25	Reproduction_Progesterone signaling	215	2.73026e-08	1.49618e-07	13	p90RSK1, CDC25C, ERK2 (MAPK1), STAT3, AP-1, CDK1 (p34), ERK1 (MAPK3), p90Rsk, c-Jun, IGF-1 receptor, AKT1, MEK1(MAP2K1), Beta-catenin
26	Apoptosis_Anti-Apoptosis mediated by external signals via MAPK and JAK/STAT	179	3.20106e-08	1.68671e-07	12	PDGF-R-beta, STAT3, CDK1 (p34), PDGF receptor, Bim, p90Rsk, B-Raf, GAB2, c-Jun, MEK2(MAP2K2), ERK1/2, MEK1(MAP2K1)
27	Reproduction_Gonadotropin regulation	199	1.0389e-07	5.27146e-07	12	MEK1/2, MKP-2, AP-1, ERK1 (MAPK3), AKT(PKB), p90Rsk, B-Raf, c-Jun/c-Jun, c-Jun, MEK2(MAP2K2), ERK1/2, MEK1(MAP2K1)
28	Proliferation_Lymphocyte proliferation	209	1.7802e-07	8.71026e-07	12	AKT3, ERK2 (MAPK1), STAT3, ERK1 (MAPK3), AKT(PKB), AKT2, c-Jun, AKT1, mTOR, MEK2(MAP2K2), ERK1/2, MEK1(MAP2K1)
29	Cell adhesion_Integrin-mediated cell-matrix adhesion	214	2.30463e-07	1.06994e-06	12	ERK2 (MAPK1), MEK1/2, ERK1 (MAPK3), AKT(PKB), Tubulin alpha, c-Jun, Tubulin alpha-4A, ITGA2, MEK2(MAP2K2), ERK1/2, MEK1(MAP2K1), Beta-catenin
30	Immune response_TCR signaling	174	2.34293e-07	1.06994e-06	11	ERK2 (MAPK1), MEK1/2, AP-1, ERK1 (MAPK3), AKT(PKB), Bim, c-Jun, AKT1, MEK2(MAP2K2), ERK1/2, MEK1(MAP2K1)
31	Inflammation_Jak-STAT Pathway	185	4.35658e-07	1.92533e-06	11	ERK2 (MAPK1), MEK1/2, PDGF-R-beta, STAT3, ERK1 (MAPK3), AKT(PKB), PDGF receptor, IGF-1 receptor, MEK2(MAP2K2), ERK1/2, MEK1(MAP2K1)
32	Immune response_IL-5 signalling	38	7.5872e-07	3.24827e-06	6	STAT3, AKT(PKB), c-Jun, MEK2(MAP2K2), ERK1/2, MEK1(MAP2K1)
33	Reproduction_GnRH signaling pathway	166	1.37308e-06	5.70037e-06	10	MEK1/2, MKP-2, AP-1, ERK1 (MAPK3), AKT(PKB), B-Raf, c-Jun, MEK2(MAP2K2), ERK1/2, MEK1(MAP2K1)
34	Signal transduction_Insulin signaling	171	1.80097e-06	7.25685e-06	10	p90RSK1, AKT(PKB), 4E-BP1, IRS-1, RPS6, eIF4E, mTOR, MEK2(MAP2K2), ERK1/2, MEK1(MAP2K1)
35	Inflammation_Neutrophil activation	215	1.94299e-06	7.60541e-06	11	ERK2 (MAPK1), MEK1/2, STAT3, AP-1, ERK1 (MAPK3), AKT(PKB), c-Jun/c-Jun, c-Jun, MEK2(MAP2K2), ERK1/2, MEK1(MAP2K1)
36	Signal transduction_ESR1-nuclear pathway	216	2.03356e-06	7.73883e-06	11	p90RSK1, ERK2 (MAPK1), AKT(PKB), AKT2, p90Rsk, IRS-1, c-Jun, IGF-1 receptor, MEK2(MAP2K2), ERK1/2, MEK1(MAP2K1)
37	Inflammation_IgE signaling	140	2.85371e-06	1.05664e-05	9	ERK2 (MAPK1), MEK1/2, ERK1 (MAPK3), AKT(PKB), GAB2, c-Jun, MEK2(MAP2K2), ERK1/2, MEK1(MAP2K1)
38	Inflammation_IFN-gamma signaling	109	3.9798e-06	1.41448e-05	8	AKT3, Cyclin E, AKT(PKB), AKT2, PAI1, AKT1, ERK1/2, MEK1(MAP2K1)
39	Development_Melanocyte development and pigmentation	50	4.02663e-06	1.41448e-05	6	p90RSK1, AKT(PKB), B-Raf, ERK1/2, MEK1(MAP2K1), Beta-catenin
40	Inflammation_Interferon signaling	110	4.26286e-06	1.46003e-05	8	ERK2 (MAPK1), MEK1/2, STAT3, ERK1 (MAPK3), B-Raf, MEK2(MAP2K2), ERK1/2, MEK1(MAP2K1)
41	Inflammation_NK cell cytotoxicity	163	9.96681e-06	3.33037e-05	9	ERK2 (MAPK1), MEK1/2, Histone H3, ERK1 (MAPK3), Histone H2B, c-Jun, MEK2(MAP2K2), ERK1/2, MEK1(MAP2K1)
42	Signal transduction_ESR1-membrane pathway	91	1.2294e-05	3.91693e-05	7	AKT(PKB), B-Raf, IRS-1, IGF-1 receptor, MEK2(MAP2K2), ERK1/2, MEK1(MAP2K1)
43	Inflammation_IL-13 signaling pathway	91	1.2294e-05	3.91693e-05	7	ERK2 (MAPK1), STAT3, AKT(PKB), IRS-1, MEK2(MAP2K2), ERK1/2, MEK1(MAP2K1)
44	Development_Regulation of angiogenesis	221	1.77617e-05	5.53036e-05	10	ERK2 (MAPK1), STAT3, ERK1 (MAPK3), AKT(PKB), PAI1, Oct-3/4, MEK2(MAP2K2), ERK1/2, HIF1A, Beta-catenin
45	Cardiac development_Role of NADPH oxidase and ROS	134	1.84147e-05	5.60627e-05	8	ERK2 (MAPK1), ERK1 (MAPK3), AKT(PKB), 14-3-3 epsilon, PTEN, ERK1/2, MEK1(MAP2K1), HIF1A
46	Signal transduction_WNT signaling	177	1.93729e-05	5.76975e-05	9	HES1, Cyclin E, ERK1 (MAPK3), B-Raf, c-Jun, CD44, PTEN, MEK1(MAP2K1), Beta-catenin
47	Reproduction_Spermatogenesis, motility and copulation	232	2.70658e-05	7.88939e-05	10	p90RSK1, Histone H2, Histone H2A, ERK1 (MAPK3), AKT(PKB), PDGF receptor, Oct-3/4, IGF-1 receptor, Histone H2AX, MEK1(MAP2K1)
48	Inflammation_Kallikrein-kinin system	187	3.00181e-05	8.56765e-05	9	ERK2 (MAPK1), MEK1/2, STAT3, AP-1, ERK1 (MAPK3), PAI1, MEK2(MAP2K2), ERK1/2, MEK1(MAP2K1)
49	Signal Transduction_Cholecystokinin signaling	106	3.34279e-05	9.34617e-05	7	p90RSK1, ERK2 (MAPK1), MEK1/2, AKT(PKB), MEK2(MAP2K2), ERK1/2, MEK1(MAP2K1)
50	Cell cycle_Meiosis	108	3.77304e-05	0.000103381	7	CDC25C, CDK1 (p34), AKT(PKB), ATM, Tubulin alpha, 14-3-3 epsilon, 14-3-3
51	Cell adhesion_Integrin priming	110	4.24785e-05	0.000114109	7	ERK2 (MAPK1), MEK1/2, ERK1 (MAPK3), PTEN, MEK2(MAP2K2), ERK1/2, MEK1(MAP2K1)
52	Neurophysiological process_Circadian rhythm	76	4.64643e-05	0.000122416	6	p90Rsk, B-Raf, c-Jun, MEK2(MAP2K2), ERK1/2, MEK1(MAP2K1)
53	Cell adhesion_Cell junctions	163	7.53059e-05	0.000194659	8	ERK2 (MAPK1), ERK1 (MAPK3), Tubulin alpha, 14-3-3 epsilon, PTEN, ERK1/2, 14-3-3, Beta-catenin
54	Cytoskeleton_Macropinocytosis and its regulation	85	8.74673e-05	0.000221908	6	PDGF-R-beta, AKT(PKB), PDGF receptor, Tubulin alpha, IRS-1, AMPK alpha subunit
55	Cardiac development_FGF_ErbB signaling	124	9.13632e-05	0.000227577	7	ERK2 (MAPK1), ERK1 (MAPK3), AKT(PKB), SOX2, 14-3-3 epsilon, ERK1/2, MEK1(MAP2K1)
56	Signal transduction_Nitric oxide signaling	88	0.000106207	0.000259828	6	AP-1, AKT(PKB), IRS-1, MEK2(MAP2K2), ERK1/2, MEK1(MAP2K1)
57	Signal Transduction_BMP and GDF signaling	90	0.000120381	0.000289338	6	ERK2 (MAPK1), AKT(PKB), AKT2, Oct-3/4, AKT1, CD44
58	Development_Blood vessel morphogenesis	227	0.000135539	0.000320152	9	ERK2 (MAPK1), STAT3, ERK1 (MAPK3), AKT(PKB), L1CAM, MEK2(MAP2K2), ERK1/2, HIF1A, Beta-catenin
59	Apoptosis_Anti-Apoptosis mediated by external signals by Estrogen	95	0.000162459	0.000377235	6	p90RSK1, AKT(PKB), c-Jun, MEK2(MAP2K2), ERK1/2, MEK1(MAP2K1)
60	Proliferation_Negative regulation of cell proliferation	183	0.000169118	0.000379823	8	ERK2 (MAPK1), Cyclin E, B-Raf, GAB2, IGF-1 receptor, MEK2(MAP2K2), ERK1/2, MEK1(MAP2K1)
61	Cytoskeleton_Regulation of cytoskeleton rearrangement	183	0.000169118	0.000379823	8	ERK2 (MAPK1), ERK1 (MAPK3), Tubulin alpha, CD44, 14-3-3 epsilon, PTEN, ERK1/2, 14-3-3
62	Immune response_Th17-derived cytokines	98	0.000192815	0.000426059	6	STAT3, AKT(PKB), c-Jun, MEK2(MAP2K2), ERK1/2, MEK1(MAP2K1)
63	Inflammation_Protein C signaling	108	0.00032763	0.000712465	6	ERK2 (MAPK1), ERK1 (MAPK3), AKT(PKB), c-Jun, PAI1, ERK1/2
64	Signal transduction_Neuropeptide signaling pathways	155	0.000365458	0.000782309	7	ERK2 (MAPK1), MEK1/2, ERK1 (MAPK3), c-Jun, MEK2(MAP2K2), ERK1/2, MEK1(MAP2K1)
65	Inflammation_Histamine signaling	215	0.000505323	0.00106506	8	ERK2 (MAPK1), AP-1, ERK1 (MAPK3), c-Jun/c-Jun, c-Jun, MEK2(MAP2K2), ERK1/2, MEK1(MAP2K1)
66	Apoptosis_Apoptotic mitochondria	79	0.000585403	0.00121515	5	ERK2 (MAPK1), AKT(PKB), Bim, AKT1, 14-3-3
67	Muscle contraction_Nitric oxide signaling in the cardiovascular system	124	0.000686303	0.00139964	6	AP-1, AKT(PKB), AMPK alpha 1 subunit, c-Jun, AMPK alpha 2 subunit, HIF1A
68	Muscle contraction_Relaxin signaling	82	0.00069471	0.00139964	5	AKT(PKB), p90Rsk, B-Raf, ERK1/2, MEK1(MAP2K1)
69	Signal transduction_Androgen receptor nuclear signaling	126	0.000746808	0.00148279	6	ERK2 (MAPK1), STAT3, CDK1 (p34), AKT(PKB), PTEN, Beta-catenin
70	Chemotaxis	139	0.00124732	0.00244119	6	ERK2 (MAPK1), MEK1/2, CD44, ERK1/2, MEK1(MAP2K1), Beta-catenin
71	Inflammation_MIF signaling	141	0.00134287	0.00259116	6	ERK2 (MAPK1), CDK1 (p34), Cyclin E, ERK1 (MAPK3), c-Jun, ERK1/2
72	Development_Hedgehog signaling	253	0.00146301	0.00278378	8	p90RSK1, HES1, ERK1 (MAPK3), SOX2, AKT1, MEK2(MAP2K2), MEK1(MAP2K1), Beta-catenin
73	Apoptosis_Apoptosis stimulation by external signals	144	0.00149658	0.00280865	6	AKT(PKB), Bim, c-Jun, MEK2(MAP2K2), ERK1/2, MEK1(MAP2K1)
74	Development_Keratinocyte differentiation	58	0.00155861	0.00288554	4	c-Jun, MEK2(MAP2K2), ERK1/2, MEK1(MAP2K1)
75	Development_Neuromuscular junction	147	0.0016634	0.00303848	6	ERK2 (MAPK1), MEK1/2, ERK1 (MAPK3), MEK2(MAP2K2), ERK1/2, MEK1(MAP2K1)
76	Cell adhesion_Glycoconjugates	162	0.00271966	0.00490255	6	ERK2 (MAPK1), ERK1 (MAPK3), L1CAM, IRS-1, CD44, ERK1/2
77	Apoptosis_Anti-Apoptosis mediated by external signals via PI3K/AKT	233	0.00390989	0.00695657	7	PDGF-R-beta, AKT(PKB), PDGF receptor, Bim, IRS-1, GAB2, IGF-1 receptor
78	Signal transduction_ESR2 pathway	77	0.00439612	0.0077214	4	AKT1, MEK2(MAP2K2), ERK1/2, MEK1(MAP2K1)
79	Transcription_Chromatin modification	126	0.00464245	0.00805083	5	Histone H2, Histone H2A, Histone H3, Histone H2B, Histone H2AX
80	Immune response_T helper cell differentiation	140	0.00722463	0.0123722	5	STAT3, c-Jun, MEK2(MAP2K2), ERK1/2, MEK1(MAP2K1)
81	Neurophysiological process_Corticoliberin signaling	49	0.00872547	0.0147579	3	ERK2 (MAPK1), B-Raf, MEK1(MAP2K1)
82	Neurophysiological process_Transmission of nerve impulse	213	0.0102021	0.017045	6	ERK2 (MAPK1), MEK1/2, ERK1 (MAPK3), MEK2(MAP2K2), ERK1/2, MEK1(MAP2K1)
83	Autophagy_Autophagy	55	0.0119752	0.0197663	3	AKT(PKB), PTEN, mTOR
84	Response to hypoxia and oxidative stress	160	0.0124556	0.0203144	5	ERK2 (MAPK1), AP-1, ATM, AKT1, HIF1A
85	Apoptosis_Apoptotic nucleus	161	0.0127703	0.0205827	5	Histone H3, ATM, Histone H2B, Tubulin alpha, c-Jun
86	Cell cycle_G1-S	162	0.0130903	0.0208532	5	CDK1 (p34), Cyclin E, ATM, 14-3-3 epsilon, 14-3-3
87	Apoptosis_Anti-apoptosis mediated by external signals via NF-kB	111	0.0156304	0.0246134	4	PDGF-R-beta, AKT(PKB), PDGF receptor, p90Rsk
88	Cell adhesion_Platelet-endothelium-leucocyte interactions	174	0.0173647	0.0270336	5	PDGF-R-beta, PDGF receptor, PAI1, ITGA2, CD44
89	Cytoskeleton_Cytoplasmic microtubules	115	0.0175859	0.0270705	4	CDC25C, CDK1 (p34), Tubulin alpha, 14-3-3 epsilon
90	Cell cycle_Mitosis	179	0.0193912	0.0295177	5	CDC25C, CDC25, Histone H3, CDK1 (p34), Tubulin alpha
91	Cell adhesion_Leucocyte chemotaxis	180	0.0198145	0.0298306	5	ERK2 (MAPK1), ERK1 (MAPK3), Tubulin alpha, PTEN, ERK1/2
92	Inflammation_Inflammasome	120	0.0202373	0.030136	4	ERK2 (MAPK1), AP-1, ERK1 (MAPK3), ERK1/2
93	DNA damage_Core	29	0.0260695	0.0384035	2	ATM, Histone H2AX
94	Cytoskeleton_Intermediate filaments	81	0.0332282	0.0484283	3	CDK1 (p34), Tubulin alpha, 14-3-3
	AFG, fraction comprised of anthocyanins, flavonoids and glycosides.
Enrichment by Pathway Maps (n = 500, P and FDR < 0.05)						JHAD1_AFG400vsVEH_C1+C2_Up+downreg_n=49 proteins
#	Maps	Total	p-value	FDR	In Data	Network Objects from Active Data
1	Aberrant B-Raf signaling in melanoma progression	55	1.28679e-22	1.30094e-19	15	AKT3, p90RSK1, ERK2 (MAPK1), HES1, MEK1/2, CDK1 (p34), AKT(PKB), Bim, p90Rsk, B-Raf, AKT1, mTOR, ERK1/2, MEK1(MAP2K1), AMPK alpha subunit
2	IGF family signaling in colorectal cancer	60	5.64282e-22	2.85245e-19	15	CDC25C, ERK2 (MAPK1), MEK1/2, ERK1 (MAPK3), AKT(PKB), 4E-BP1, IRS-1, c-Jun, IGF-1 receptor, PTEN, eIF4E, mTOR, ERK1/2, HIF1A, Beta-catenin
3	Immune response_IL-2 signaling via ERK, PI3K, and PLC-gamma	73	1.46753e-20	4.94559e-18	15	ERK2 (MAPK1), MEK1/2, STAT3, CDK1 (p34), Cyclin E, ERK1 (MAPK3), AKT(PKB), Bim, 4E-BP1, IRS-1, GAB2, c-Jun, RPS6, mTOR, ERK1/2
4	Main pathways of Schwann cells transformation in neurofibromatosis type 1	80	3.53483e-18	8.93429e-16	14	MEK1/2, PDGF-R-beta, AP-1, AKT(PKB), PDGF receptor, Bim, IGF-1 receptor, PTEN, RPS6, mTOR, ERK1/2, MEK1(MAP2K1), HIF1A, Beta-catenin
5	IGF-1 signaling in multiple myeloma	50	1.72516e-17	3.24525e-15	12	ERK2 (MAPK1), MEK1/2, CDK1 (p34), ERK1 (MAPK3), AKT(PKB), Bim, IRS-1, IGF-1 receptor, PTEN, mTOR, ERK1/2, HIF1A
6	IGF-1 signaling in pancreatic cancer	36	2.04056e-17	3.24525e-15	11	STAT3, ATM, AMPK alpha 1 subunit, IRS-1, IGF-1 receptor, AKT1, mTOR, MEK2(MAP2K2), ERK1/2, MEK1(MAP2K1), HIF1A
7	Immune response_BAFF-induced signaling	51	2.24696e-17	3.24525e-15	12	ERK2 (MAPK1), MEK1/2, ERK1 (MAPK3), AKT(PKB), Bim, 4E-BP1, c-Jun, AKT1, RPS6, eIF4E, mTOR, ERK1/2
8	Signal transduction_IGF-1 receptor signaling pathway	58	1.22733e-16	1.55103e-14	12	MEK1/2, STAT3, AKT(PKB), Bim, 4E-BP1, IRS-1, IGF-1 receptor, 14-3-3 epsilon, RPS6, eIF4E, mTOR, ERK1/2
9	Regulation of Tissue factor signaling in cancer	43	1.899e-16	2.13321e-14	11	ERK2 (MAPK1), AP-1, ERK1 (MAPK3), AKT(PKB), c-Jun/c-Jun, c-Jun, PTEN, mTOR, MEK2(MAP2K2), ERK1/2, MEK1(MAP2K1)
10	IGF signaling in lung cancer	44	2.52177e-16	2.54951e-14	11	AKT(PKB), 4E-BP1, ATM, p90Rsk, IRS-1, IGF-1 receptor, mTOR, MEK2(MAP2K2), ERK1/2, Histone H2AX, MEK1(MAP2K1)
11	Mechanisms of resistance to EGFR inhibitors in lung cancer	45	3.32414e-16	3.05519e-14	11	ERK2 (MAPK1), ERK1 (MAPK3), AKT(PKB), 4E-BP1, IRS-1, IGF-1 receptor, PTEN, mTOR, MEK2(MAP2K2), MEK1(MAP2K1), Beta-catenin
12	Immune response_IFN-alpha/beta signaling via PI3K and NF-kB pathways	94	1.56329e-15	1.31708e-13	13	p90RSK1, MEK1/2, STAT3, PDCD4, CDK1 (p34), Cyclin E, AKT(PKB), 4E-BP1, IRS-1, AKT1, RPS6, eIF4E, ERK1/2
13	Main growth factor signaling cascades in multiple myeloma cells	41	8.27832e-15	6.43799e-13	10	ERK2 (MAPK1), STAT3, ERK1 (MAPK3), AKT(PKB), IRS-1, IGF-1 receptor, PTEN, MEK2(MAP2K2), MEK1(MAP2K1), HIF1A
14	Development_Gastrin in cell growth and proliferation	62	1.55371e-14	1.122e-12	11	ERK2 (MAPK1), STAT3, AP-1, ERK1 (MAPK3), p90Rsk, IRS-1, c-Jun, MEK2(MAP2K2), ERK1/2, MEK1(MAP2K1), Beta-catenin
15	Leptin signaling in colorectal cancer	44	1.80985e-14	1.21984e-12	10	MEK1/2, STAT3, CDK1 (p34), Cyclin E, AKT(PKB), c-Jun, PTEN, mTOR, ERK1/2, Beta-catenin
16	Signal transduction_PTEN pathway	46	2.9491e-14	1.86346e-12	10	AKT(PKB), IRS-1, c-Jun, IGF-1 receptor, PTEN, mTOR, MEK2(MAP2K2), ERK1/2, MEK1(MAP2K1), Beta-catenin
17	Regulation of metabolism_Insulin signaling: generic cascades	47	3.73086e-14	2.21876e-12	10	p90RSK1, AKT(PKB), AKT2, 4E-BP1, IRS-1, RPS6, mTOR, MEK2(MAP2K2), ERK1/2, MEK1(MAP2K1)
18	Neuroendocrine transdifferentiation in Prostate Cancer	48	4.69343e-14	2.63614e-12	10	ERK2 (MAPK1), STAT3, ERK1 (MAPK3), AKT(PKB), Oct-3/4, IGF-1 receptor, mTOR, MEK2(MAP2K2), MEK1(MAP2K1), Beta-catenin
19	Immune response_IL-4 signaling pathway	94	5.68871e-14	3.02699e-12	12	p90RSK1, ERK2 (MAPK1), MEK1/2, STAT3, AP-1, AKT(PKB), 4E-BP1, Tubulin alpha, IRS-1, c-Jun, mTOR, ERK1/2
20	The role of PTEN and PI3K signaling in melanoma	50	7.31103e-14	3.69572e-12	10	AKT3, STAT3, AKT(PKB), Bim, AKT2, B-Raf, AKT1, PTEN, mTOR, Beta-catenin
21	Immune response_IL-6 signaling pathway via MEK/ERK and PI3K/AKT cascades	74	1.21704e-13	5.85916e-12	11	p90RSK1, MEK1/2, STAT3, AKT(PKB), 4E-BP1, GAB2, c-Jun, RPS6, eIF4E, mTOR, ERK1/2
22	Development_Beta-adrenergic receptors transactivation of EGFR	37	2.03543e-13	9.35372e-12	9	ERK2 (MAPK1), AP-1, ERK1 (MAPK3), c-Jun, CD44, mTOR, MEK2(MAP2K2), ERK1/2, MEK1(MAP2K1)
23	Insulin-like growth factor family signaling in melanoma	38	2.65615e-13	1.16755e-11	9	Cyclin E, AKT(PKB), ATM, IRS-1, c-Jun, IGF-1 receptor, ERK1/2, MEK1(MAP2K1), Beta-catenin
24	Apoptosis and survival_BAD phosphorylation	42	7.14668e-13	3.01054e-11	9	CDK1 (p34), AKT(PKB), p90Rsk, IRS-1, IGF-1 receptor, MEK2(MAP2K2), ERK1/2, 14-3-3, MEK1(MAP2K1)
25	Development_Estrogen-independent activation of ESR1 and ESR2	44	1.12694e-12	4.55733e-11	9	p90RSK1, ERK2 (MAPK1), ERK1 (MAPK3), AKT(PKB), IRS-1, IGF-1 receptor, MEK2(MAP2K2), ERK1/2, MEK1(MAP2K1)
26	Ligand-independent activation of Androgen receptor in Prostate Cancer	67	1.64642e-12	6.40205e-11	10	ERK2 (MAPK1), STAT3, ERK1 (MAPK3), AKT(PKB), B-Raf, IRS-1, IGF-1 receptor, MEK2(MAP2K2), MEK1(MAP2K1), Beta-catenin
27	Canonical Leptin pathways in breast cancer	47	2.13949e-12	7.72508e-11	9	MEK1/2, STAT3, AKT(PKB), IRS-1, c-Jun, mTOR, ERK1/2, HIF1A, Beta-catenin
28	Development_PIP3 signaling in cardiac myocytes	47	2.13949e-12	7.72508e-11	9	AKT(PKB), 4E-BP1, p90Rsk, IRS-1, IGF-1 receptor, PTEN, RPS6, mTOR, 14-3-3
29	K-RAS signaling in lung cancer	48	2.62238e-12	9.14218e-11	9	PDCD4, AKT(PKB), c-Jun, PTEN, mTOR, MEK2(MAP2K2), ERK1/2, MEK1(MAP2K1), Beta-catenin
30	Development_Stimulation of differentiation of mouse embryonic fibroblasts into adipocytes by extracellular factors	71	3.01566e-12	1.01628e-10	10	ERK2 (MAPK1), ERK1 (MAPK3), AKT2, IRS-1, IGF-1 receptor, AKT1, mTOR, MEK2(MAP2K2), ERK1/2, MEK1(MAP2K1)
31	IGF signaling in HCC	52	5.65866e-12	1.84545e-10	9	HES1, AKT(PKB), IRS-1, c-Jun, IGF-1 receptor, MEK2(MAP2K2), ERK1/2, MEK1(MAP2K1), HIF1A
32	Development_S1P1 receptor signaling via beta-arrestin	34	6.44354e-12	2.03576e-10	8	ERK2 (MAPK1), PDGF-R-beta, ERK1 (MAPK3), p90Rsk, mTOR, MEK2(MAP2K2), ERK1/2, MEK1(MAP2K1)
33	Development_Role of growth factors in the maintenance of embryonic stem cell pluripotency	53	6.78808e-12	2.07962e-10	9	AKT(PKB), Bim, IRS-1, Oct-3/4, IGF-1 receptor, SOX2, MEK2(MAP2K2), ERK1/2, MEK1(MAP2K1)
34	ERBB family and HGF signaling in gastric cancer	54	8.11218e-12	2.41218e-10	9	ERK2 (MAPK1), MEK1/2, STAT3, ERK1 (MAPK3), AKT(PKB), c-Jun, ERK1/2, HIF1A, Beta-catenin
35	Role of FSH and Lutropin in ovarian cancer	56	1.14618e-11	3.31081e-10	9	MEK1/2, Cyclin E, AKT(PKB), AKT2, B-Raf, CD44, mTOR, ERK1/2, HIF1A
36	Neurophysiological process_NMDA-dependent postsynaptic long-term potentiation in CA1 hippocampal neurons	82	1.33565e-11	3.66134e-10	10	ERK2 (MAPK1), MEK1/2, ERK1 (MAPK3), AKT(PKB), 4E-BP1, p90Rsk, B-Raf, eIF4E, mTOR, ERK1/2
37	Development_Mu-type opioid receptor signaling via Beta-arrestin	22	1.33996e-11	3.66134e-10	7	ERK2 (MAPK1), STAT3, ERK1 (MAPK3), p90Rsk, MEK2(MAP2K2), ERK1/2, MEK1(MAP2K1)
38	Cell cycle progression in Prostate Cancer	39	2.13871e-11	5.69009e-10	8	STAT3, CDK1 (p34), AKT(PKB), 4E-BP1, c-Jun, mTOR, ERK1/2, Beta-catenin
39	IL-6 signaling in Prostate Cancer	40	2.66234e-11	6.9016e-10	8	ERK2 (MAPK1), STAT3, AP-1, AKT(PKB), IRS-1, PTEN, MEK2(MAP2K2), MEK1(MAP2K1)
40	HGF signaling in colorectal cancer	64	4.03145e-11	1.01895e-09	9	MEK1/2, AKT(PKB), AKT2, AKT1, CD44, PTEN, mTOR, ERK1/2, Beta-catenin
41	Development_VEGF signaling via VEGFR2 - generic cascades	93	4.82206e-11	1.13922e-09	10	ERK2 (MAPK1), ERK1 (MAPK3), AKT(PKB), p90Rsk, c-Jun, eIF4E, MEK2(MAP2K2), ERK1/2, MEK1(MAP2K1), Beta-catenin
42	Nicotine / nAChR alpha-7 signaling in NSCLC	43	4.95802e-11	1.13922e-09	8	Cyclin E, AKT(PKB), p90Rsk, mTOR, MEK2(MAP2K2), ERK1/2, MEK1(MAP2K1), HIF1A
43	HGF receptor (Met) and MSP receptor (RON) signaling pathways in SCLC	43	4.95802e-11	1.13922e-09	8	MEK1/2, STAT3, CDK1 (p34), AKT(PKB), GAB2, AKT1, mTOR, ERK1/2
44	Signal transduction_AKT signaling	43	4.95802e-11	1.13922e-09	8	AKT(PKB), Bim, 4E-BP1, IRS-1, IGF-1 receptor, PTEN, RPS6, mTOR
45	HCV-dependent cytoplasmic signaling leading to HCC	27	6.8341e-11	1.53539e-09	7	ERK2 (MAPK1), CDK1 (p34), AKT(PKB), c-Jun, 14-3-3 epsilon, ERK1/2, MEK1(MAP2K1)
46	Development_Membrane-bound ESR1: interaction with growth factors signaling	45	7.30924e-11	1.60644e-09	8	p90RSK1, AKT(PKB), B-Raf, IRS-1, IGF-1 receptor, MEK2(MAP2K2), ERK1/2, MEK1(MAP2K1)
47	Signal transduction_CXCR4 signaling via PI3K cascade	46	8.81146e-11	1.78168e-09	8	AKT(PKB), Bim, AKT2, 4E-BP1, c-Jun, AKT1, mTOR, Beta-catenin
48	Transcription_Hypoxia- and receptor-mediated HIF-1 activation	46	8.81146e-11	1.78168e-09	8	MEK1/2, STAT3, AKT(PKB), 4E-BP1, RPS6, eIF4E, ERK1/2, HIF1A
49	EGFR signaling in Prostate Cancer	46	8.81146e-11	1.78168e-09	8	ERK2 (MAPK1), STAT3, ERK1 (MAPK3), AKT(PKB), mTOR, MEK2(MAP2K2), ERK1/2, MEK1(MAP2K1)
50	Apoptosis and survival_IL-17-induced CIKS-independent signaling pathways	46	8.81146e-11	1.78168e-09	8	STAT3, AP-1, p90Rsk, c-Jun, AKT1, MEK2(MAP2K2), ERK1/2, MEK1(MAP2K1)
51	Signal transduction_PDGF signaling via PI3K/AKT and NFkB pathways	70	9.28706e-11	1.84102e-09	9	PDGF-R-beta, AKT(PKB), PDGF receptor, c-Jun, PTEN, mTOR, ERK1/2, HIF1A, Beta-catenin
52	Development_EGFR signaling pathway	71	1.05914e-10	2.05921e-09	9	ERK2 (MAPK1), STAT3, MKP-2, ERK1 (MAPK3), AKT(PKB), c-Jun, MEK2(MAP2K2), ERK1/2, MEK1(MAP2K1)
53	Sorafenib-induced inhibition of cell proliferation and angiogenesis in HCC	16	1.33621e-10	2.54888e-09	6	ERK2 (MAPK1), MEK1/2, PDGF-R-beta, ERK1 (MAPK3), B-Raf, ERK1/2
54	Regulation and signaling of HGF receptor (Met) and MSP receptor (RON) in lung cancer	73	1.36932e-10	2.56368e-09	9	STAT3, AP-1, CDK1 (p34), AKT(PKB), p90Rsk, c-Jun, ERK1/2, HIF1A, Beta-catenin
55	Signal transduction_Soluble CXCL16 signaling	49	1.50411e-10	2.76482e-09	8	MEK1/2, STAT3, AKT(PKB), 4E-BP1, CD44, mTOR, ERK1/2, HIF1A
56	Signal transduction_mTORC1 upstream signaling	74	1.5525e-10	2.80282e-09	9	p90RSK1, ERK2 (MAPK1), MEK1/2, AKT(PKB), PDGF receptor, p90Rsk, mTOR, ERK1/2, AMPK alpha subunit
57	Neurophysiological process_Leptin signaling in neurons	50	1.7832e-10	3.0047e-09	8	STAT3, AKT(PKB), IRS-1, PTEN, RPS6, mTOR, AMPK alpha 2 subunit, AMPK alpha subunit
58	Proteases and EGFR-activated mucin production in airway epithelium in COPD	50	1.7832e-10	3.0047e-09	8	p90RSK1, AP-1, AKT(PKB), c-Jun, CD44, PTEN, ERK1/2, HIF1A
59	Survival pathways in Prostate Cancer	50	1.7832e-10	3.0047e-09	8	ERK2 (MAPK1), STAT3, ERK1 (MAPK3), AKT(PKB), PTEN, mTOR, MEK2(MAP2K2), MEK1(MAP2K1)
60	Immune response_C5a signaling	50	1.7832e-10	3.0047e-09	8	MEK1/2, AP-1, AKT(PKB), p90Rsk, B-Raf, c-Jun, PAI1, ERK1/2
61	Anti-apoptotic action of ErbB2 in breast cancer	51	2.10622e-10	3.4908e-09	8	MEK1/2, STAT3, AKT(PKB), Bim, c-Jun, AKT1, mTOR, ERK1/2
62	EML4/ALK fusion protein in nonsmoking-related lung cancer	32	2.53716e-10	4.07154e-09	7	STAT3, AKT(PKB), B-Raf, IRS-1, MEK2(MAP2K2), ERK1/2, MEK1(MAP2K1)
63	Signal transduction_ERK1/2 signaling pathway	32	2.53716e-10	4.07154e-09	7	ERK2 (MAPK1), MEK1/2, ERK1 (MAPK3), B-Raf, MEK2(MAP2K2), ERK1/2, MEK1(MAP2K1)
64	Androgen receptor activation and downstream signaling in Prostate cancer	110	2.6106e-10	4.12393e-09	10	ERK2 (MAPK1), STAT3, ERK1 (MAPK3), AKT(PKB), B-Raf, IRS-1, IGF-1 receptor, PTEN, MEK2(MAP2K2), MEK1(MAP2K1)
65	Immune response_M-CSF-receptor signaling pathway	79	2.83196e-10	4.40479e-09	9	STAT3, AP-1, AKT(PKB), GAB2, c-Jun, MEK2(MAP2K2), ERK1/2, MEK1(MAP2K1), Beta-catenin
66	Development_Insulin, IGF-1 and TNF-alpha in brown adipocyte differentiation	53	2.9075e-10	4.45377e-09	8	AKT(PKB), AKT2, IRS-1, IGF-1 receptor, AKT1, mTOR, ERK1/2, MEK1(MAP2K1)
67	Translation_Regulation of EIF4F activity	54	3.39905e-10	5.12901e-09	8	AKT(PKB), 4E-BP1, IRS-1, eIF4E, mTOR, MEK2(MAP2K2), ERK1/2, MEK1(MAP2K1)
68	Immune response_IFN-gamma signaling via PI3K and NF-kB	56	4.60226e-10	6.84248e-09	8	MEK1/2, PD-L1, AKT(PKB), GAB2, c-Jun, mTOR, ERK1/2, Beta-catenin
69	Development_Growth factors in regulation of oligodendrocyte precursor cell survival	37	7.60146e-10	1.08241e-08	7	AKT(PKB), 4E-BP1, p90Rsk, IRS-1, IGF-1 receptor, 14-3-3 epsilon, mTOR
70	Immune response_Oncostatin M signaling via MAPK	37	7.60146e-10	1.08241e-08	7	ERK2 (MAPK1), AP-1, ERK1 (MAPK3), c-Jun, MEK2(MAP2K2), ERK1/2, MEK1(MAP2K1)
71	Development_Delta-type opioid receptor mediated cardioprotection	37	7.60146e-10	1.08241e-08	7	ERK2 (MAPK1), STAT3, ERK1 (MAPK3), AKT(PKB), AKT1, MEK2(MAP2K2), MEK1(MAP2K1)
72	Signal transduction_Leptin signaling via JAK/STAT and MAPK cascade	39	1.12625e-09	1.54788e-08	7	MEK1/2, STAT3, AP-1, p90Rsk, c-Jun, RPS6, ERK1/2
73	HGF signaling in melanoma	39	1.12625e-09	1.54788e-08	7	AKT(PKB), B-Raf, CD44, ERK1/2, MEK1(MAP2K1), HIF1A, Beta-catenin
74	Development_The role of GDNF ligand family/ RET receptor in cell survival, growth and proliferation	92	1.13297e-09	1.54788e-08	9	MEK1/2, STAT3, AKT(PKB), B-Raf, IRS-1, GAB2, c-Jun, ERK1/2, HIF1A
75	Translation_Role of Retinoic acid signaling in the initiation of translation	22	1.21452e-09	1.63718e-08	6	MEK1/2, 4E-BP1, RPS6, eIF4E, mTOR, ERK1/2
76	Chemotaxis_Lysophosphatidic acid signaling via GPCRs	129	1.26624e-09	1.68444e-08	10	MEK1/2, AP-1, AKT(PKB), 4E-BP1, c-Jun, TAZ, AKT1, mTOR, ERK1/2, Beta-catenin
77	Signal transduction_PDGF signaling via MAPK cascades	65	1.57545e-09	2.06855e-08	8	ERK2 (MAPK1), MEK1/2, PDGF-R-beta, AP-1, PDGF receptor, p90Rsk, c-Jun, ERK1/2
78	Development_Neurotrophin family signaling	41	1.63261e-09	2.09419e-08	7	AKT(PKB), B-Raf, GAB2, c-Jun, MEK2(MAP2K2), ERK1/2, MEK1(MAP2K1)
79	Role of Leptin in regulation of eating behavior in obesity	23	1.63641e-09	2.09419e-08	6	STAT3, AKT(PKB), mTOR, ERK1/2, MEK1(MAP2K1), AMPK alpha subunit
80	Growth factors in regulation of oligodendrocyte precursor cells survival in multiple sclerosis	42	1.95103e-09	2.40548e-08	7	AKT(PKB), 4E-BP1, p90Rsk, IRS-1, IGF-1 receptor, 14-3-3 epsilon, mTOR
81	GLP-1 in inhibition of beta cell proliferation and function in type 2 diabetes	42	1.95103e-09	2.40548e-08	7	p90RSK1, MEK1/2, B-Raf, IGF-1 receptor, AKT1, ERK1/2, Beta-catenin
82	Development_Growth hormone signaling via PI3K/AKT and MAPK cascades	42	1.95103e-09	2.40548e-08	7	ERK2 (MAPK1), AKT(PKB), 4E-BP1, IRS-1, c-Jun, mTOR, MEK1(MAP2K1)
83	IGF-1 receptor/EGFR cooperation in lung cancer	24	2.17289e-09	2.61522e-08	6	AKT(PKB), 4E-BP1, p90Rsk, IRS-1, IGF-1 receptor, mTOR
84	Tissue factor signaling in lung cancer	24	2.17289e-09	2.61522e-08	6	AKT(PKB), PTEN, mTOR, MEK2(MAP2K2), ERK1/2, MEK1(MAP2K1)
85	Signal transduction_mTORC2 downstream signaling	68	2.27879e-09	2.71042e-08	8	AKT(PKB), Bim, AKT2, IRS-1, IGF-1 receptor, AKT1, mTOR, Beta-catenin
86	FGF signaling in Prostate Cancer	43	2.32076e-09	2.72824e-08	7	ERK2 (MAPK1), STAT3, ERK1 (MAPK3), AKT(PKB), PTEN, MEK2(MAP2K2), MEK1(MAP2K1)
87	Signal transduction_Angiotensin II/ AGTR1 signaling via p38, ERK and PI3K	100	2.40017e-09	2.78916e-08	9	MEK1/2, PDGF-R-beta, AKT(PKB), 4E-BP1, p90Rsk, PAI1, IGF-1 receptor, eIF4E, ERK1/2
88	Development_Flt3 signaling	44	2.7484e-09	3.08737e-08	7	AKT(PKB), p90Rsk, GAB2, c-Jun, MEK2(MAP2K2), ERK1/2, MEK1(MAP2K1)
89	K-RAS signaling in pancreatic cancer	44	2.7484e-09	3.08737e-08	7	AKT(PKB), AKT2, B-Raf, PTEN, MEK2(MAP2K2), ERK1/2, MEK1(MAP2K1)
90	Influence of smoking on activation of EGFR signaling in lung cancer cells	44	2.7484e-09	3.08737e-08	7	ERK2 (MAPK1), ERK1 (MAPK3), B-Raf, c-Jun, MEK2(MAP2K2), ERK1/2, MEK1(MAP2K1)
91	Role of Nicotine-induced Leptin resistance in hypothalamus in development of obesity	25	2.84728e-09	3.10423e-08	6	STAT3, AKT(PKB), mTOR, ERK1/2, MEK1(MAP2K1), AMPK alpha subunit
92	Immune response_IL-3 signaling via ERK and PI3K	102	2.8662e-09	3.10423e-08	9	MEK1/2, AKT(PKB), Bim, p90Rsk, B-Raf, GAB2, RPS6, mTOR, ERK1/2
93	Cell adhesion_Plasmin signaling	70	2.88623e-09	3.10423e-08	8	MEK1/2, STAT3, AKT(PKB), Histone H2B, c-Jun, AKT1, ERK1/2, MEK1(MAP2K1)
94	Stellate cells activation and liver fibrosis	70	2.88623e-09	3.10423e-08	8	ERK2 (MAPK1), PDGF-R-beta, ERK1 (MAPK3), AKT(PKB), PDGF receptor, MEK2(MAP2K2), MEK1(MAP2K1), Beta-catenin
95	LKB1 signaling pathway in lung cancer cells	45	3.24122e-09	3.44934e-08	7	STAT3, PTEN, mTOR, ERK1/2, AMPK alpha subunit, HIF1A, Beta-catenin
96	CHDI_Correlations from Discovery data_Causal network	73	4.05894e-09	4.27457e-08	8	AKT(PKB), 4E-BP1, p90Rsk, PTEN, mTOR, ERK1/2, MEK1(MAP2K1), Beta-catenin
97	Development_TGF-beta-dependent induction of EMT via MAPK	47	4.45491e-09	4.59583e-08	7	AP-1, c-Jun, PAI1, PTEN, MEK2(MAP2K2), ERK1/2, MEK1(MAP2K1)
98	Development_HGF signaling pathway	47	4.45491e-09	4.59583e-08	7	STAT3, AKT(PKB), c-Jun, MEK2(MAP2K2), ERK1/2, MEK1(MAP2K1), Beta-catenin
99	Oxidative stress_ROS-induced cellular signaling	108	4.77491e-09	4.8762e-08	9	HES1, AKT(PKB), ATM, PAI1, PTEN, mTOR, ERK1/2, AMPK alpha subunit, HIF1A
100	EGFR family signaling in pancreatic cancer	75	5.05228e-09	5.10786e-08	8	STAT3, Cyclin E, AKT(PKB), c-Jun, mTOR, MEK2(MAP2K2), ERK1/2, MEK1(MAP2K1)
101	Development_Positive regulation of WNT/Beta-catenin signaling in the cytoplasm	76	5.62332e-09	5.5737e-08	8	ERK2 (MAPK1), CDK1 (p34), AKT(PKB), IRS-1, c-Jun, IGF-1 receptor, 14-3-3, Beta-catenin
102	Signal transduction_Angiotensin II/AGTR1 signaling via Notch, Beta-catenin and NF-kB pathways	76	5.62332e-09	5.5737e-08	8	p90RSK1, ERK2 (MAPK1), HES1, AKT(PKB), IGF-1 receptor, mTOR, ERK1/2, Beta-catenin
103	Pro-inflammatory action of Gastrin in gastric cancer	50	6.98785e-09	6.793e-08	7	AP-1, AKT(PKB), IRS-1, c-Jun, MEK2(MAP2K2), ERK1/2, MEK1(MAP2K1)
104	TGF-beta 1-induced transactivation of membrane receptors signaling in HCC	50	6.98785e-09	6.793e-08	7	PDGF-R-beta, Cyclin E, AKT(PKB), PDGF receptor, ITGA2, PTEN, Beta-catenin
105	Some pathways of EMT in cancer cells	51	8.06605e-09	7.76645e-08	7	PDGF-R-beta, STAT3, AKT(PKB), PDGF receptor, 4E-BP1, mTOR, Beta-catenin
106	EGFR signaling pathway in lung cancer	53	1.06505e-08	1.01581e-07	7	STAT3, AKT(PKB), c-Jun, PTEN, mTOR, ERK1/2, HIF1A
107	Development_Transactivation of PDGFR in non-neuronal cells by Dopamine D2 receptor	31	1.15478e-08	1.0911e-07	6	ERK2 (MAPK1), PDGF-R-beta, ERK1 (MAPK3), PDGF receptor, MEK2(MAP2K2), MEK1(MAP2K1)
108	Inhibition of LKB1 / AMPK signaling in breast cancer	32	1.41541e-08	1.32498e-07	6	AKT(PKB), 4E-BP1, AMPK alpha 1 subunit, PTEN, mTOR, HIF1A
109	Regulation of Beta-catenin activity in colorectal cancer	56	1.58262e-08	1.45457e-07	7	MEK1/2, PDCD4, AKT(PKB), c-Jun, PTEN, ERK1/2, Beta-catenin
110	Immune response_IL-15 signaling via MAPK and PI3K cascades	56	1.58262e-08	1.45457e-07	7	MEK1/2, AKT(PKB), Bim, GAB2, eIF4E, mTOR, ERK1/2
111	Role of metalloproteases and heparanase in progression of pancreatic cancer	33	1.72282e-08	1.56916e-07	6	CD44 soluble, ERK1 (MAPK3), CD44 (EXT), CD44, MEK2(MAP2K2), MEK1(MAP2K1)
112	Regulation of metabolism_Insulin regulation of glycogen metabolism	57	1.79672e-08	1.62186e-07	7	p90RSK1, AKT(PKB), AKT2, IRS-1, MEK2(MAP2K2), ERK1/2, MEK1(MAP2K1)
113	Development_Prolactin receptor signaling	58	2.03488e-08	1.80462e-07	7	STAT3, AKT(PKB), IRS-1, c-Jun, MEK2(MAP2K2), ERK1/2, MEK1(MAP2K1)
114	Putative role of Estrogen receptor and Androgen receptor signaling in progression of lung cancer	58	2.03488e-08	1.80462e-07	7	ERK2 (MAPK1), ERK1 (MAPK3), mTOR, MEK2(MAP2K2), ERK1/2, 14-3-3, MEK1(MAP2K1)
115	Development_CNTF receptor signaling	34	2.08337e-08	1.83156e-07	6	STAT3, AKT(PKB), mTOR, MEK2(MAP2K2), ERK1/2, MEK1(MAP2K1)
116	Role of Tissue factor in cancer independent of coagulation protease signaling	35	2.50406e-08	2.18242e-07	6	ERK2 (MAPK1), ERK1 (MAPK3), AKT(PKB), MEK2(MAP2K2), ERK1/2, MEK1(MAP2K1)
117	Signal transduction_mTORC1 downstream signaling	60	2.59216e-08	2.22091e-07	7	STAT3, PDCD4, 4E-BP1, IRS-1, RPS6, eIF4E, HIF1A
118	Role of stellate cells in progression of pancreatic cancer	60	2.59216e-08	2.22091e-07	7	PDGF-R-beta, AKT(PKB), PDGF receptor, c-Jun, MEK2(MAP2K2), ERK1/2, MEK1(MAP2K1)
119	Immune response_IL-9 signaling pathway	61	2.91607e-08	2.45679e-07	7	MEK1/2, STAT3, AKT(PKB), p90Rsk, IRS-1, mTOR, ERK1/2
120	Development_c-Kit ligand signaling pathway during hemopoiesis	61	2.91607e-08	2.45679e-07	7	MEK1/2, STAT3, AKT(PKB), p90Rsk, GAB2, mTOR, ERK1/2
121	Development_EPO-induced Jak-STAT pathway	36	2.99249e-08	2.45968e-07	6	ERK2 (MAPK1), STAT3, ERK1 (MAPK3), MEK2(MAP2K2), ERK1/2, MEK1(MAP2K1)
122	Beta-catenin-dependent transcription regulation in colorectal cancer	36	2.99249e-08	2.45968e-07	6	CD44 soluble, CD44 (EXT), L1CAM, AKT1, CD44, Beta-catenin
123	HBV signaling via protein kinases leading to HCC	36	2.99249e-08	2.45968e-07	6	ERK2 (MAPK1), AP-1, c-Jun, MEK2(MAP2K2), ERK1/2, MEK1(MAP2K1)
124	Development_Alpha-2 adrenergic receptor activation of ERK	62	3.2736e-08	2.66904e-07	7	ERK2 (MAPK1), ERK1 (MAPK3), AKT(PKB), c-Jun, MEK2(MAP2K2), ERK1/2, MEK1(MAP2K1)
125	FGFR3 signaling in multiple myeloma	37	3.55697e-08	2.85405e-07	6	ERK2 (MAPK1), STAT3, ERK1 (MAPK3), AKT(PKB), ERK1/2, MEK1(MAP2K1)
126	Deregulation of PSD-95-dependent signaling in Huntington's disease	37	3.55697e-08	2.85405e-07	6	ERK2 (MAPK1), MEK1/2, ERK1 (MAPK3), p90Rsk, B-Raf, ERK1/2
127	Role of Tissue factor-induced Thrombin signaling in cancerogenesis	65	4.57686e-08	3.64347e-07	7	ERK2 (MAPK1), ERK1 (MAPK3), AKT(PKB), c-Jun, MEK2(MAP2K2), ERK1/2, MEK1(MAP2K1)
128	HBV mediates angiogenesis in HCC	20	5.18686e-08	4.09681e-07	5	STAT3, MEK2(MAP2K2), ERK1/2, MEK1(MAP2K1), HIF1A
129	Immune response_IL-11 signaling pathway via MEK/ERK and PI3K/AKT cascades	67	5.66999e-08	4.34269e-07	7	MEK1/2, Cyclin E, AKT(PKB), p90Rsk, c-Jun, RPS6, ERK1/2
130	Role of neuropeptides in pathogenesis of SCLC	67	5.66999e-08	4.34269e-07	7	MEK1/2, AKT(PKB), 4E-BP1, p90Rsk, c-Jun, mTOR, ERK1/2
131	Development_Growth factors in regulation of oligodendrocyte progenitor cell proliferation	67	5.66999e-08	4.34269e-07	7	AKT(PKB), IRS-1, IGF-1 receptor, mTOR, MEK2(MAP2K2), ERK1/2, MEK1(MAP2K1)
132	Development_Thrombopoietin signaling via ERK1/2 and PI3K	67	5.66999e-08	4.34269e-07	7	MEK1/2, AKT(PKB), 4E-BP1, B-Raf, GAB2, ERK1/2, HIF1A
133	Reproduction_Progesterone-mediated oocyte maturation	40	5.80054e-08	4.40928e-07	6	p90RSK1, CDC25C, ERK2 (MAPK1), CDK1 (p34), p90Rsk, MEK1(MAP2K1)
134	Immune response_Gastrin in inflammatory response	68	6.29449e-08	4.74905e-07	7	ERK2 (MAPK1), ERK1 (MAPK3), AKT(PKB), IRS-1, c-Jun, MEK2(MAP2K2), MEK1(MAP2K1)
135	Development_VEGF-family signaling	41	6.76693e-08	5.06768e-07	6	AKT(PKB), L1CAM, c-Jun, MEK2(MAP2K2), ERK1/2, MEK1(MAP2K1)
136	Chemoresistance pathways mediated by constitutive activation of PI3K pathway and BCL-2 in small cell lung cancer	42	7.86223e-08	5.84464e-07	6	AKT(PKB), 4E-BP1, IRS-1, IGF-1 receptor, RPS6, mTOR
137	Cell cycle_Role of 14-3-3 proteins in cell cycle regulation	22	8.73844e-08	6.44859e-07	5	CDC25C, CDK1 (p34), AKT(PKB), ATM, 14-3-3 epsilon
138	Reproduction_Gonadotropin-releasing hormone (GnRH) signaling	73	1.03621e-07	7.59139e-07	7	MKP-2, AP-1, p90Rsk, c-Jun, MEK2(MAP2K2), ERK1/2, MEK1(MAP2K1)
139	Development_Activation of Erk by ACM1, ACM3 and ACM5	44	1.04929e-07	7.63191e-07	6	p90RSK1, B-Raf, ITGA2, MEK2(MAP2K2), ERK1/2, MEK1(MAP2K1)
140	Role of alpha-6/beta-4 integrins in carcinoma progression	45	1.20574e-07	8.64538e-07	6	AKT(PKB), 4E-BP1, IRS-1, AKT1, eIF4E, mTOR
141	Signal transduction_Angiotensin II/ AGTR1 signaling via JAK/STAT	45	1.20574e-07	8.64538e-07	6	MEK1/2, STAT3, IRS-1, c-Jun, ERK1/2, AMPK alpha subunit
142	Immune response_IL-5 signaling via PI3K, MAPK and NF-kB	76	1.37316e-07	9.69497e-07	7	MEK1/2, AP-1, AKT(PKB), Bim, c-Jun, ERK1/2, Beta-catenin
143	Role of GIP in pathogenesis of type 2 diabetes	46	1.38089e-07	9.69497e-07	6	MEK1/2, AKT(PKB), AMPK alpha 1 subunit, B-Raf, ERK1/2, AMPK alpha subunit
144	Regulation of GSK3 beta in bipolar disorder	46	1.38089e-07	9.69497e-07	6	p90RSK1, MEK1/2, AKT(PKB), IRS-1, AKT1, ERK1/2
145	Development_Dopamine D2 receptor transactivation of EGFR	24	1.39896e-07	9.7541e-07	5	ERK2 (MAPK1), ERK1 (MAPK3), AKT(PKB), MEK2(MAP2K2), MEK1(MAP2K1)
146	Development_Beta-adrenergic receptor-induced regulation of ERK	47	1.57645e-07	1.07688e-06	6	B-Raf, c-Jun, CD44, MEK2(MAP2K2), ERK1/2, MEK1(MAP2K1)
147	Canonical Notch signaling pathway in colorectal cancer	47	1.57645e-07	1.07688e-06	6	HES1, AKT(PKB), 4E-BP1, CD44, mTOR, Beta-catenin
148	Mitogenic action of ESR1 (membrane) in breast cancer	47	1.57645e-07	1.07688e-06	6	ERK2 (MAPK1), MEK1/2, Cyclin E, AKT(PKB), IGF-1 receptor, ERK1/2
149	Apoptosis and survival_Apoptotic Activin A signaling	25	1.74158e-07	1.1817e-06	5	ERK2 (MAPK1), ERK1 (MAPK3), AKT(PKB), MEK2(MAP2K2), MEK1(MAP2K1)
150	Development_Adiponectin signaling	48	1.79423e-07	1.2013e-06	6	STAT3, AKT(PKB), MEK2(MAP2K2), ERK1/2, MEK1(MAP2K1), AMPK alpha subunit
151	GLP-1 in beta cell apoptosis in type 2 diabetes	48	1.79423e-07	1.2013e-06	6	p90RSK1, IRS-1, c-Jun, IGF-1 receptor, AKT1, ERK1/2
152	Development_Melanocyte development and pigmentation	49	2.03617e-07	1.31119e-06	6	p90RSK1, AKT(PKB), B-Raf, ERK1/2, MEK1(MAP2K1), Beta-catenin
153	Mechanisms of drug resistance in multiple myeloma	49	2.03617e-07	1.31119e-06	6	HES1, MEK1/2, STAT3, CD44, ERK1/2, Beta-catenin
154	Cytoskeleton remodeling_Integrin outside-in signaling	49	2.03617e-07	1.31119e-06	6	AKT(PKB), c-Jun, MEK2(MAP2K2), ERK1/2, MEK1(MAP2K1), Beta-catenin
155	Tissue Factor signaling in cancer via PAR1 and PAR2	49	2.03617e-07	1.31119e-06	6	AKT(PKB), c-Jun, mTOR, MEK2(MAP2K2), ERK1/2, MEK1(MAP2K1)
156	Transcription_CREB signaling pathway	49	2.03617e-07	1.31119e-06	6	AKT(PKB), p90Rsk, IRS-1, IGF-1 receptor, ERK1/2, MEK1(MAP2K1)
157	Development_G-CSF signaling	49	2.03617e-07	1.31119e-06	6	STAT3, AKT(PKB), GAB2, MEK2(MAP2K2), ERK1/2, MEK1(MAP2K1)
158	G-protein signaling_Ras family GTPases in kinase cascades	26	2.14746e-07	1.36546e-06	5	B-Raf, c-Jun, MEK2(MAP2K2), ERK1/2, MEK1(MAP2K1)
159	Cell cycle_Initiation of mitosis	26	2.14746e-07	1.36546e-06	5	p90RSK1, CDC25C, Histone H3, CDK1 (p34), AKT(PKB)
160	PI3K signaling in gastric cancer	50	2.3043e-07	1.43806e-06	6	AKT(PKB), IRS-1, c-Jun, PTEN, HIF1A, Beta-catenin
161	Signal transduction_S1P4 receptor and S1P5 receptor signaling	50	2.3043e-07	1.43806e-06	6	ERK2 (MAPK1), AKT(PKB), PTEN, MEK2(MAP2K2), ERK1/2, MEK1(MAP2K1)
162	Apoptosis and survival_HTR1A signaling	50	2.3043e-07	1.43806e-06	6	ERK2 (MAPK1), STAT3, ERK1 (MAPK3), AKT(PKB), MEK2(MAP2K2), MEK1(MAP2K1)
163	IL-6 signaling in multiple myeloma	51	2.60079e-07	1.58902e-06	6	STAT3, AKT(PKB), c-Jun, MEK2(MAP2K2), ERK1/2, MEK1(MAP2K1)
164	Immune response_IFN-gamma signaling via MAPK	51	2.60079e-07	1.58902e-06	6	p90RSK1, ERK2 (MAPK1), c-Jun, eIF4E, ERK1/2, MEK1(MAP2K1)
165	DNA damage_ATM/ATR regulation of G2/M checkpoint: cytoplasmic signaling	51	2.60079e-07	1.58902e-06	6	CDC25C, ERK2 (MAPK1), Histone H3, CDK1 (p34), ATM, 14-3-3
166	Regulation of VEGF signaling in pancreatic cancer	27	2.62479e-07	1.58902e-06	5	STAT3, MEK2(MAP2K2), ERK1/2, MEK1(MAP2K1), HIF1A
167	G-protein signaling_G-Protein alpha-i signaling cascades	27	2.62479e-07	1.58902e-06	5	STAT3, B-Raf, MEK2(MAP2K2), ERK1/2, MEK1(MAP2K1)
168	HGF signaling in pancreatic cancer	28	3.1824e-07	1.87812e-06	5	c-Jun, MEK2(MAP2K2), ERK1/2, MEK1(MAP2K1), HIF1A
169	Regulation of VEGF expression in lung cancer	53	3.28809e-07	1.87812e-06	6	STAT3, AKT(PKB), c-Jun, mTOR, ERK1/2, HIF1A
170	Immune response_Inhibitory PD-1 signaling in T cells	53	3.28809e-07	1.87812e-06	6	PD-L1, Cyclin E, AKT(PKB), PTEN, mTOR, ERK1/2
171	Non-genomic signaling of ESR2 (membrane) in lung cancer cells	53	3.28809e-07	1.87812e-06	6	ERK2 (MAPK1), ERK1 (MAPK3), AKT(PKB), MEK2(MAP2K2), ERK1/2, MEK1(MAP2K1)
172	Signal transduction_CXCR4 signaling via MAPKs cascades	53	3.28809e-07	1.87812e-06	6	MEK1/2, AP-1, IRS-1, c-Jun, ERK1/2, MEK1(MAP2K1)
173	Immune response_HMGB1/RAGE signaling pathway	53	3.28809e-07	1.87812e-06	6	p90RSK1, MEK1/2, AKT(PKB), c-Jun, PAI1, ERK1/2
174	Development_Role of HDAC and calcium/calmodulin-dependent kinase (CaMK) in control of skeletal myogenesis	53	3.28809e-07	1.87812e-06	6	AKT(PKB), IRS-1, c-Jun, IGF-1 receptor, mTOR, 14-3-3
175	Cell cycle_Influence of Ras and Rho proteins on G1/S Transition	53	3.28809e-07	1.87812e-06	6	STAT3, Cyclin E, AKT(PKB), MEK2(MAP2K2), ERK1/2, MEK1(MAP2K1)
176	Translation_Translation regulation by Alpha-1 adrenergic receptors	53	3.28809e-07	1.87812e-06	6	ERK2 (MAPK1), 4E-BP1, eIF4E, mTOR, MEK2(MAP2K2), MEK1(MAP2K1)
177	Proliferative action of Gastrin in gastric cancer	53	3.28809e-07	1.87812e-06	6	p90Rsk, IRS-1, MEK2(MAP2K2), ERK1/2, MEK1(MAP2K1), Beta-catenin
178	Immune response_Delta-type opioid receptor signaling in T-cells	29	3.82974e-07	2.16306e-06	5	ERK2 (MAPK1), ERK1 (MAPK3), AKT(PKB), c-Jun, MEK1(MAP2K1)
179	Immune response_CD137 signaling in immune cell	29	3.82974e-07	2.16306e-06	5	Cyclin E, Bim, c-Jun, ERK1/2, MEK1(MAP2K1)
180	Development_Fetal brown fat cell differentiation	55	4.11793e-07	2.31291e-06	6	AKT(PKB), IRS-1, IGF-1 receptor, MEK2(MAP2K2), ERK1/2, MEK1(MAP2K1)
181	MAPK-mediated proliferation of normal and asthmatic smooth muscle cells	56	4.59309e-07	2.5375e-06	6	MEK1/2, PDGF-R-beta, PDGF receptor, p90Rsk, PAI1, ERK1/2
182	Mitogenic action of ErbB2 in breast cancer	56	4.59309e-07	2.5375e-06	6	MEK1/2, Cyclin E, AKT(PKB), mTOR, ERK1/2, Beta-catenin
183	Signal transduction_Leptin signaling in non-neuronal cells	56	4.59309e-07	2.5375e-06	6	STAT3, AKT(PKB), IRS-1, PTEN, AMPK alpha 2 subunit, AMPK alpha subunit
184	Development_Non-genomic action of Retinoic acid in cell differentiation	57	5.11232e-07	2.76393e-06	6	p90RSK1, MEK1/2, AKT(PKB), p90Rsk, ERK1/2, HIF1A
185	Development_Cytokine-mediated regulation of megakaryopoiesis	57	5.11232e-07	2.76393e-06	6	STAT3, AKT(PKB), 4E-BP1, GAB2, mTOR, ERK1/2
186	Skeletal muscle atrophy in COPD	57	5.11232e-07	2.76393e-06	6	ERK2 (MAPK1), AKT(PKB), 4E-BP1, mTOR, ERK1/2, 14-3-3
187	Signal transduction_Angiotensin II signaling via Beta-arrestin	57	5.11232e-07	2.76393e-06	6	AKT(PKB), p90Rsk, eIF4E, ERK1/2, 14-3-3, MEK1(MAP2K1)
188	TGF-beta signaling via kinase cascades in breast cancer	58	5.67872e-07	2.9902e-06	6	AP-1, AKT(PKB), c-Jun, PAI1, ERK1/2, MEK1(MAP2K1)
189	Immune response_CCR5 signaling in macrophages and T lymphocytes	58	5.67872e-07	2.9902e-06	6	STAT3, AKT(PKB), c-Jun, MEK2(MAP2K2), ERK1/2, MEK1(MAP2K1)
190	Effect of H. pylori infection on gastric epithelial cell proliferation	58	5.67872e-07	2.9902e-06	6	AP-1, B-Raf, c-Jun, MEK2(MAP2K2), ERK1/2, MEK1(MAP2K1)
191	Immune response_TLR5, TLR7, TLR8 and TLR9 signaling pathways	58	5.67872e-07	2.9902e-06	6	MEK1/2, STAT3, AP-1, AKT(PKB), c-Jun, ERK1/2
192	Immune response_IL-33 signaling pathway	58	5.67872e-07	2.9902e-06	6	MEK1/2, Histone H2A, AKT(PKB), Histone H2B, c-Jun, ERK1/2
193	EGFR signaling pathway in colorectal cancer	60	6.96627e-07	3.63036e-06	6	MEK1/2, p90Rsk, B-Raf, AKT1, PTEN, ERK1/2
194	TGF-beta-induced fibroblast/ myofibroblast migration and extracellular matrix production in asthmatic airways	60	6.96627e-07	3.63036e-06	6	AP-1, AKT(PKB), c-Jun, PAI1, ITGA2, ERK1/2
195	Macrophage-induced immunosuppression in the tumor microenvironment	97	7.39601e-07	3.83455e-06	7	STAT3, PD-L1, AMPK alpha 1 subunit, c-Jun, CD44, ERK1/2, HIF1A
196	IGF family, invasion and metastasis in colorectal cancer	33	7.53005e-07	3.84489e-06	5	ERK1 (MAPK3), IRS-1, PAI1, IGF-1 receptor, Beta-catenin
197	Development_EGF-induced proliferation of Type C cells in SVZ of adult brain	33	7.53005e-07	3.84489e-06	5	AKT(PKB), SOX2, MEK2(MAP2K2), ERK1/2, MEK1(MAP2K1)
198	SDF-1 axis in endothelial progenitor cell recruitment in healing myocardial infarction	33	7.53005e-07	3.84489e-06	5	ERK2 (MAPK1), AKT(PKB), RPS6, mTOR, HIF1A
199	Signal transduction_MIF signaling pathway	61	7.69442e-07	3.90907e-06	6	MEK1/2, AP-1, AKT(PKB), c-Jun, CD44, ERK1/2
200	Development_HGF-dependent inhibition of TGF-beta-induced EMT	34	8.79242e-07	4.40056e-06	5	p90Rsk, c-Jun, MEK2(MAP2K2), ERK1/2, MEK1(MAP2K1)
201	Signal transduction_Erk Interactions: Inhibition of Erk	34	8.79242e-07	4.40056e-06	5	ERK2 (MAPK1), MKP-2, AKT(PKB), ERK1/2, MEK1(MAP2K1)
202	Apoptosis and survival_Role of CDK5 in neuronal death and survival	34	8.79242e-07	4.40056e-06	5	CDK1 (p34), AKT(PKB), c-Jun, ERK1/2, MEK1(MAP2K1)
203	Main chemotherapy drugs and their action in SCLC cells	100	9.10217e-07	4.53315e-06	7	CDK1 (p34), Cyclin E, AKT(PKB), RPS6, mTOR, ERK1/2, MEK1(MAP2K1)
204	TNF-alpha and IL-1 beta induce hyperglycemia in obesity and type 2 diabetes in adipocytes	35	1.02161e-06	5.01382e-06	5	ERK2 (MAPK1), AKT2, IRS-1, MEK2(MAP2K2), MEK1(MAP2K1)
205	Production and activation of TGF-beta in airway smooth muscle cells	35	1.02161e-06	5.01382e-06	5	MEK1/2, AP-1, c-Jun, PAI1, ERK1/2
206	Role of growth factor receptors transactivation by Hyaluronic acid / CD44 signaling in tumor progression	35	1.02161e-06	5.01382e-06	5	MEK1/2, c-Jun, AKT1, CD44, ERK1/2
207	Ovarian cancer (main signaling cascades)	65	1.12588e-06	5.49886e-06	6	MEK1/2, AKT(PKB), B-Raf, PTEN, ERK1/2, Beta-catenin
208	Higher ESR1 / ESR2 ratio in breast cancer	36	1.18156e-06	5.71557e-06	5	Cyclin E, AKT(PKB), c-Jun, PTEN, HIF1A
209	Role of IL-8 in melanoma	36	1.18156e-06	5.71557e-06	5	AKT(PKB), B-Raf, ERK1/2, MEK1(MAP2K1), Beta-catenin
210	Neurogenesis_NGF/ TrkA MAPK-mediated signaling	105	1.26766e-06	6.10288e-06	7	MEK1/2, AP-1, p90Rsk, B-Raf, GAB2, c-Jun, ERK1/2
211	Gamma-secretase regulation of osteogenesis	37	1.36062e-06	6.48861e-06	5	CD44 soluble, HES1, CD44 (ICD), CD44 (EXT), CD44
212	Role of alveolar cell senescence in COPD	37	1.36062e-06	6.48861e-06	5	AKT(PKB), ATM, IRS-1, ERK1/2, MEK1(MAP2K1)
213	Apoptosis and survival_Anti-apoptotic action of membrane-bound ESR1	38	1.5604e-06	7.37179e-06	5	p90RSK1, AKT(PKB), MEK2(MAP2K2), ERK1/2, MEK1(MAP2K1)
214	Role of Endothelin-1 in inflammation and vasoconstriction in Sickle cell disease	38	1.5604e-06	7.37179e-06	5	AP-1, AKT(PKB), c-Jun, ERK1/2, HIF1A
215	Mucin expression in CF airways	69	1.60727e-06	7.48824e-06	6	p90RSK1, MEK1/2, AKT(PKB), p90Rsk, c-Jun, ERK1/2
216	Immune response_TLR2 and TLR4 signaling pathways	69	1.60727e-06	7.48824e-06	6	MEK1/2, AP-1, AKT(PKB), p90Rsk, c-Jun, ERK1/2
217	Immune response_CD16 signaling in NK cells	69	1.60727e-06	7.48824e-06	6	ERK2 (MAPK1), AP-1, c-Jun, MEK2(MAP2K2), ERK1/2, MEK1(MAP2K1)
218	Development_FGF10 in development of subcutaneous white adipose tissue in embryogenesis	17	1.61721e-06	7.49998e-06	4	c-Jun, MEK2(MAP2K2), ERK1/2, MEK1(MAP2K1)
219	Immune response_B cell antigen receptor (BCR) pathway	110	1.73595e-06	8.00892e-06	7	MEK1/2, AKT(PKB), B-Raf, mTOR, MEK2(MAP2K2), ERK1/2, MEK1(MAP2K1)
220	Mechanisms of drug resistance in SCLC	70	1.75071e-06	8.00892e-06	6	AKT(PKB), B-Raf, IGF-1 receptor, RPS6, mTOR, ERK1/2
221	Hypertrophy of asthmatic airway smooth muscle cells	70	1.75071e-06	8.00892e-06	6	PDGF-R-beta, STAT3, AKT(PKB), 4E-BP1, eIF4E, mTOR
222	Role of tumor microenvironment in plexiform neurofibroma formation in neurofibromatosis type 1	39	1.78259e-06	8.00977e-06	5	MEK1/2, PDGF-R-beta, AKT(PKB), ERK1/2, MEK1(MAP2K1)
223	Activation of Notch signaling in breast cancer	39	1.78259e-06	8.00977e-06	5	HES1, STAT3, c-Jun, mTOR, HIF1A
224	TrkB signaling in Huntington's disease	39	1.78259e-06	8.00977e-06	5	p90Rsk, AKT1, MEK2(MAP2K2), ERK1/2, MEK1(MAP2K1)
225	FGF2 signaling in melanoma	39	1.78259e-06	8.00977e-06	5	MEK1/2, STAT3, CDK1 (p34), B-Raf, ERK1/2
226	Immune response_IL-6 signaling pathway via JAK/STAT	71	1.90445e-06	8.51945e-06	6	STAT3, AP-1, AKT(PKB), IRS-1, c-Jun, mTOR
227	Aminoglycoside- and cisplatin-induced hair cell death	112	1.96e-06	8.72933e-06	7	AP-1, Histone H2A, Histone H3, Histone H2B, c-Jun, ERK1/2, Beta-catenin
228	Development_Astrocyte differentiation from adult stem cells	40	2.02896e-06	8.91859e-06	5	HES1, MEK1/2, STAT3, CD44, ERK1/2
229	IL-1 beta- and Endothelin-1-induced fibroblast/ myofibroblast migration and extracellular matrix production in asthmatic airways	40	2.02896e-06	8.91859e-06	5	PDGF-R-beta, AP-1, c-Jun, PAI1, ERK1/2
230	The role of UV radiation in melanoma development	40	2.02896e-06	8.91859e-06	5	ERK2 (MAPK1), AKT(PKB), B-Raf, c-Jun, ERK1/2
231	Signal transduction_Calcium-mediated signaling	72	2.06903e-06	9.02496e-06	6	AKT(PKB), c-Jun, 14-3-3 epsilon, ERK1/2, 14-3-3, AMPK alpha subunit
232	FGF2 in multiple myeloma	18	2.07101e-06	9.02496e-06	4	ERK2 (MAPK1), MEK1/2, ERK1 (MAPK3), AKT(PKB)
233	Immune response_IFN-alpha/beta signaling via MAPKs	73	2.24503e-06	9.74132e-06	6	AP-1, AKT(PKB), c-Jun, mTOR, ERK1/2, Beta-catenin
234	Signal transduction_HTR2A signaling outside the nervous system	74	2.43307e-06	1.05121e-05	6	MEK1/2, STAT3, AKT(PKB), IRS-1, mTOR, ERK1/2
235	Development_VEGF signaling and activation	42	2.60173e-06	1.1193e-05	5	AKT(PKB), c-Jun, MEK2(MAP2K2), ERK1/2, MEK1(MAP2K1)
236	Nociception_Nociceptin receptor signaling	76	2.84773e-06	1.21994e-05	6	MEK1/2, STAT3, ERK1 (MAPK3), p90Rsk, c-Jun, ERK1/2
237	Immune response_IL-7 signaling in B lymphocytes	43	2.93209e-06	1.23514e-05	5	STAT3, AKT(PKB), MEK2(MAP2K2), ERK1/2, MEK1(MAP2K1)
238	Th2-cytokines-induced expression of mucins in asthma	43	2.93209e-06	1.23514e-05	5	p90RSK1, STAT3, ERK1/2, MEK1(MAP2K1), HIF1A
239	Neurophysiological process_HTR1A receptor signaling in neuronal cells	43	2.93209e-06	1.23514e-05	5	ERK2 (MAPK1), ERK1 (MAPK3), AKT1, MEK2(MAP2K2), MEK1(MAP2K1)
240	Apoptosis and survival_Anti-apoptotic action of Gastrin	43	2.93209e-06	1.23514e-05	5	AKT(PKB), IRS-1, MEK2(MAP2K2), ERK1/2, MEK1(MAP2K1)
241	Proliferative action of Gastrin in pancreatic cancer	44	3.29454e-06	1.37636e-05	5	STAT3, IRS-1, MEK2(MAP2K2), ERK1/2, MEK1(MAP2K1)
242	DNA damage_ATM/ATR regulation of G1/S checkpoint	44	3.29454e-06	1.37636e-05	5	Cyclin E, ATM, MEK2(MAP2K2), ERK1/2, Histone H2AX
243	Immune response_TNF-R2 signaling pathways	45	3.69129e-06	1.52322e-05	5	AP-1, AKT(PKB), Bim, c-Jun, ERK1/2
244	Role of cell adhesion molecules in progression of pancreatic cancer	45	3.69129e-06	1.52322e-05	5	L1CAM, MEK2(MAP2K2), ERK1/2, MEK1(MAP2K1), Beta-catenin
245	Role of TNF-alpha, IL-1beta and IL-6 in development of obesity and type 2 diabetes in liver	45	3.69129e-06	1.52322e-05	5	STAT3, IRS-1, PAI1, AKT1, mTOR
246	Development_G-protein-mediated regulation of MAPK-ERK signaling	46	4.12461e-06	1.67469e-05	5	ERK2 (MAPK1), ERK1 (MAPK3), B-Raf, MEK2(MAP2K2), MEK1(MAP2K1)
247	Immune response_Inhibitory action of Lipoxins on pro-inflammatory TNF-alpha signaling	46	4.12461e-06	1.67469e-05	5	STAT3, Cyclin E, AKT(PKB), AKT1, 14-3-3
248	Development_Endothelin-1/EDNRA transactivation of EGFR	46	4.12461e-06	1.67469e-05	5	AKT(PKB), mTOR, MEK2(MAP2K2), ERK1/2, MEK1(MAP2K1)
249	FGF signaling in pancreatic cancer	46	4.12461e-06	1.67469e-05	5	AKT(PKB), MEK2(MAP2K2), ERK1/2, MEK1(MAP2K1), Beta-catenin
250	CHDI_DEGs from Replication data_Causal network	81	4.14118e-06	1.67469e-05	6	AKT(PKB), c-Jun, PTEN, ERK1/2, MEK1(MAP2K1), Beta-catenin
251	Immune response_Histamine H1 receptor signaling in immune response	47	4.59687e-06	1.83693e-05	5	ERK2 (MAPK1), ERK1 (MAPK3), c-Jun, MEK2(MAP2K2), MEK1(MAP2K1)
252	Immune response_PGE2 common pathways	47	4.59687e-06	1.83693e-05	5	ERK2 (MAPK1), ERK1 (MAPK3), AKT(PKB), MEK2(MAP2K2), MEK1(MAP2K1)
253	Immune response_KLRK1 (NKG2D) signaling pathway	47	4.59687e-06	1.83693e-05	5	AP-1, AKT(PKB), c-Jun, ERK1/2, MEK1(MAP2K1)
254	EGF- and HGF-dependent stimulation of metastasis in gastric cancer	22	4.87264e-06	1.92431e-05	4	MEK2(MAP2K2), ERK1/2, MEK1(MAP2K1), HIF1A
255	Development_H3K9 demethylases in pluripotency maintenance of stem cells	22	4.87264e-06	1.92431e-05	4	Histone H3, AKT(PKB), Oct-3/4, AKT1
256	Inhibition of GSK3 beta by lithium in major depressive disorder	22	4.87264e-06	1.92431e-05	4	AKT(PKB), Bim, c-Jun, PAI1
257	Signal transduction_Adenosine A3 receptor signaling pathway	48	5.11052e-06	2.00261e-05	5	MEK1/2, STAT3, AKT(PKB), ERK1/2, HIF1A
258	Muscle contraction_Relaxin signaling pathway	48	5.11052e-06	2.00261e-05	5	AKT(PKB), p90Rsk, B-Raf, ERK1/2, MEK1(MAP2K1)
259	FGF signaling in gastric cancer	23	5.87505e-06	2.28518e-05	4	ERK2 (MAPK1), MEK1/2, ERK1 (MAPK3), Beta-catenin
260	Signal transduction_Non-apoptotic FasR(CD95) signaling	86	5.87681e-06	2.28518e-05	6	MEK1/2, AP-1, AKT(PKB), c-Jun, mTOR, ERK1/2
261	Development_Thromboxane A2 signaling pathway	50	6.27231e-06	2.37502e-05	5	MEK1/2, AKT(PKB), B-Raf, ERK1/2, Beta-catenin
262	Cigarette smoke-induced proliferation, metaplasia and survival of airway epithelial cells	50	6.27231e-06	2.37502e-05	5	MEK1/2, AP-1, p90Rsk, c-Jun, ERK1/2
263	VEGF signaling in multiple myeloma	50	6.27231e-06	2.37502e-05	5	ERK2 (MAPK1), STAT3, ERK1 (MAPK3), AKT1, MEK1(MAP2K1)
264	Modulation of tumor response to cytotoxic T cells by hypoxia in tumors	50	6.27231e-06	2.37502e-05	5	STAT3, PD-L1, AKT(PKB), ERK1/2, HIF1A
265	Development_EDNRB signaling	50	6.27231e-06	2.37502e-05	5	AKT(PKB), B-Raf, MEK2(MAP2K2), ERK1/2, MEK1(MAP2K1)
266	Development_GM-CSF signaling	50	6.27231e-06	2.37502e-05	5	STAT3, AKT(PKB), MEK2(MAP2K2), ERK1/2, MEK1(MAP2K1)
267	Immune response_IL-13 signaling via PI3K-ERK pathway	50	6.27231e-06	2.37502e-05	5	AKT(PKB), IRS-1, MEK2(MAP2K2), ERK1/2, MEK1(MAP2K1)
268	Development_Endothelial differentiation during embryonic development	51	6.92582e-06	2.60297e-05	5	AKT(PKB), MEK2(MAP2K2), ERK1/2, MEK1(MAP2K1), Beta-catenin
269	Epithelial cell anoikis in COPD	51	6.92582e-06	2.60297e-05	5	MEK1/2, AKT(PKB), Bim, IRS-1, ERK1/2
270	G-protein signaling_M-RAS regulation pathway	24	7.02208e-06	2.62938e-05	4	B-Raf, MEK2(MAP2K2), ERK1/2, MEK1(MAP2K1)
271	Regulation of lipid metabolism_Insulin regulation of fatty acid metabolism	89	7.17438e-06	2.67649e-05	6	AKT(PKB), AKT2, IRS-1, MEK2(MAP2K2), ERK1/2, MEK1(MAP2K1)
272	Signal transduction_Angiotensin II/ AGTR1 signaling via TGF-beta 1 and SMADs	52	7.63146e-06	2.76538e-05	5	p90RSK1, AP-1, AKT(PKB), PAI1, ERK1/2
273	Development_TGF-beta receptor signaling	52	7.63146e-06	2.76538e-05	5	PAI1, eIF4E, MEK2(MAP2K2), ERK1/2, MEK1(MAP2K1)
274	Stem cells_mGluR3 signaling in glioblastoma stem cells	52	7.63146e-06	2.76538e-05	5	AKT(PKB), PTEN, MEK2(MAP2K2), ERK1/2, MEK1(MAP2K1)
275	Development_FGF-family signaling	52	7.63146e-06	2.76538e-05	5	ERK2 (MAPK1), ERK1 (MAPK3), AKT(PKB), MEK2(MAP2K2), MEK1(MAP2K1)
276	Th2 cytokine- and TNF-alpha-induced profibrotic response in asthmatic airway fibroblasts/ myofibroblasts	52	7.63146e-06	2.76538e-05	5	MEK1/2, AP-1, AKT(PKB), c-Jun, ERK1/2
277	Signal transduction_Additional pathways of NF-kB activation (in the cytoplasm)	52	7.63146e-06	2.76538e-05	5	p90RSK1, AKT(PKB), AKT2, AKT1, ERK1/2
278	G-protein signaling_Proinsulin C-peptide signaling	52	7.63146e-06	2.76538e-05	5	AKT(PKB), c-Jun, MEK2(MAP2K2), ERK1/2, MEK1(MAP2K1)
279	Development_Endothelin-1/EDNRA signaling	52	7.63146e-06	2.76538e-05	5	AKT(PKB), MEK2(MAP2K2), ERK1/2, MEK1(MAP2K1), Beta-catenin
280	G-protein signaling_TC21 regulation pathway	25	8.32644e-06	3.00644e-05	4	B-Raf, MEK2(MAP2K2), ERK1/2, MEK1(MAP2K1)
281	IL-6 signaling in breast cancer cells	53	8.39215e-06	3.01938e-05	5	MEK1/2, STAT3, AKT(PKB), AKT2, ERK1/2
282	Development_FGFR signaling pathway	54	9.2109e-06	3.27895e-05	5	AKT(PKB), c-Jun, MEK2(MAP2K2), ERK1/2, MEK1(MAP2K1)
283	Development_Differentiation of white adipocytes	54	9.2109e-06	3.27895e-05	5	p90RSK1, MEK1/2, MEK2(MAP2K2), ERK1/2, MEK1(MAP2K1)
284	Growth factors in regulation of oligodendrocyte precursor cells proliferation in multiple sclerosis	54	9.2109e-06	3.27895e-05	5	AKT(PKB), mTOR, MEK2(MAP2K2), ERK1/2, MEK1(MAP2K1)
285	PGE2 pathways in cancer	55	1.00908e-05	3.57958e-05	5	ERK2 (MAPK1), ERK1 (MAPK3), AKT(PKB), HIF1A, Beta-catenin
286	Development_YAP/TAZ-mediated co-regulation of transcription	56	1.10351e-05	3.90086e-05	5	Oct-3/4, TAZ, SOX2, HIF1A, Beta-catenin
287	Pancreatic cancer cell resistance to Tarceva (erlotinib)	27	1.14602e-05	4.0091e-05	4	AKT(PKB), PTEN, mTOR, Beta-catenin
288	Activation of TGF-beta signaling in pancreatic cancer	27	1.14602e-05	4.0091e-05	4	ERK2 (MAPK1), L1CAM, PAI1, MEK1(MAP2K1)
289	HCV-dependent regulation of membrane receptors signaling in HCC	27	1.14602e-05	4.0091e-05	4	ERK2 (MAPK1), c-Jun, ERK1/2, MEK1(MAP2K1)
290	Cytoskeleton remodeling_FAK signaling	57	1.2047e-05	4.19983e-05	5	AKT(PKB), PTEN, MEK2(MAP2K2), ERK1/2, MEK1(MAP2K1)
291	Hyaluronic acid/ CD44 signaling in cancer	58	1.31299e-05	4.54601e-05	5	ERK2 (MAPK1), STAT3, PDCD4, AKT1, CD44
292	Aberrant production of IL-2 and IL-17 in SLE T cells	58	1.31299e-05	4.54601e-05	5	MEK1/2, AP-1, AKT(PKB), mTOR, ERK1/2
293	Development_PEDF signaling	99	1.32753e-05	4.54855e-05	6	HES1, STAT3, AKT(PKB), SOX2, ERK1/2, Beta-catenin
294	Cell cycle_Regulation of G1/S transition (part 2)	28	1.33172e-05	4.54855e-05	4	Cyclin E, AKT(PKB), c-Jun, ERK1/2
295	Development_Delta-type opioid receptor signaling via G-protein alpha-14	28	1.33172e-05	4.54855e-05	4	STAT3, ERK1 (MAPK3), MEK2(MAP2K2), MEK1(MAP2K1)
296	IL-17 and IL-17F-induced inflammatory signaling in normal and asthmatic airway epithelium	28	1.33172e-05	4.54855e-05	4	p90Rsk, MEK2(MAP2K2), ERK1/2, MEK1(MAP2K1)
297	Inhibition of apoptosis in pancreatic cancer	59	1.42874e-05	4.84716e-05	5	STAT3, AKT(PKB), PTEN, ERK1/2, 14-3-3
298	Signal transduction_Somatostatin signaling via SSTR2	59	1.42874e-05	4.84716e-05	5	MEK1/2, AKT(PKB), 4E-BP1, B-Raf, ERK1/2
299	Immune response_IL-17 signaling pathways	60	1.55229e-05	5.21383e-05	5	AKT(PKB), c-Jun, MEK2(MAP2K2), ERK1/2, MEK1(MAP2K1)
300	Immune response_TREM1 signaling pathway	60	1.55229e-05	5.21383e-05	5	p90RSK1, AKT(PKB), MEK2(MAP2K2), ERK1/2, MEK1(MAP2K1)
301	Pro-oncogenic action of Estradiol/ Estrogen receptors in ovarian cancer	60	1.55229e-05	5.21383e-05	5	ERK2 (MAPK1), STAT3, Cyclin E, AKT(PKB), CD44
302	Retinoic acid maintains mucocilliary differentiation and mucins expression in normal and asthmatic airway epithelium	30	1.76835e-05	5.88092e-05	4	p90RSK1, MEK2(MAP2K2), ERK1/2, MEK1(MAP2K1)
303	Development_G-CSF-induced myeloid differentiation	30	1.76835e-05	5.88092e-05	4	MEK1/2, STAT3, c-Jun, ERK1/2
304	Immune response_Mast cell proliferation, differentiation and survival	30	1.76835e-05	5.88092e-05	4	STAT3, AKT(PKB), GAB2, ERK1/2
305	Immune response_IL-18 signaling	63	1.97351e-05	6.52033e-05	5	MEK1/2, AP-1, AKT(PKB), c-Jun, ERK1/2
306	Transcription_PPAR Pathway	63	1.97351e-05	6.52033e-05	5	AKT(PKB), PDGF receptor, IRS-1, ERK1/2, MEK1(MAP2K1)
307	SHH signaling in colorectal cancer	31	2.02227e-05	6.61656e-05	4	B-Raf, AKT1, MEK1(MAP2K1), Beta-catenin
308	Development_Dopamine-induced transactivation of EGFR in SVZ neural stem cells	31	2.02227e-05	6.61656e-05	4	c-Jun, MEK2(MAP2K2), ERK1/2, MEK1(MAP2K1)
309	NETosis in SLE	31	2.02227e-05	6.61656e-05	4	Histone H2, Histone H2A, Histone H3, ERK1/2
310	MAPK-independent proliferation of normal and asthmatic smooth muscle cells	64	2.13206e-05	6.95327e-05	5	PDGF-R-beta, STAT3, AKT(PKB), PDGF receptor, mTOR
311	TNF-alpha and IL-1 beta-mediated regulation of contraction and secretion of inflammatory factors in normal and asthmatic airway smooth muscle	65	2.30035e-05	7.34172e-05	5	PDGF-R-beta, Histone H3, AKT(PKB), c-Jun, ERK1/2
312	Cell adhesion_PLAU signaling	65	2.30035e-05	7.34172e-05	5	PDGF-R-beta, STAT3, AKT(PKB), ERK1/2, MEK1(MAP2K1)
313	Stem cells_Cooperation between Hedgehog, IGF-2 and HGF signaling pathways in medulloblastoma stem cells	32	2.302e-05	7.34172e-05	4	AKT(PKB), IRS-1, IGF-1 receptor, Beta-catenin
314	Role of IL-6 in obesity and type 2 diabetes in adipocytes	32	2.302e-05	7.34172e-05	4	STAT3, IRS-1, PAI1, ERK1/2
315	Hedgehog signaling in pancreatic cancer	32	2.302e-05	7.34172e-05	4	B-Raf, MEK2(MAP2K2), ERK1/2, MEK1(MAP2K1)
316	Selective Insulin resistance in type 2 diabetes in liver	32	2.302e-05	7.34172e-05	4	AKT(PKB), AKT2, IRS-1, AKT1
317	Cell cycle_Role of Nek in cell cycle regulation	32	2.302e-05	7.34172e-05	4	Histone H3, CDK1 (p34), Tubulin alpha, IRS-1
318	DNA damage_ATM-dependent double-strand break foci	66	2.47879e-05	7.85599e-05	5	Histone H2A, Histone H3, ATM, Histone H2B, Histone H2AX
319	Signal transduction_PDGF signaling via JAK-STAT and reactive oxygen species (ROS)	66	2.47879e-05	7.85599e-05	5	PDGF-R-beta, STAT3, PDGF receptor, ERK1/2, HIF1A
320	Deficient alpha-MSH signaling in melanoma	33	2.60914e-05	8.19204e-05	4	MEK1/2, AKT(PKB), B-Raf, ERK1/2
321	Development_Activation of astroglial cells proliferation by ACM3	33	2.60914e-05	8.19204e-05	4	AKT(PKB), 4E-BP1, eIF4E, mTOR
322	Development_Role of PKR1 and ILK in cardiac progenitor cells	33	2.60914e-05	8.19204e-05	4	AKT(PKB), ERK1/2, MEK1(MAP2K1), Beta-catenin
323	Role of microRNAs in cell migration, survival and angiogenesis in colorectal cancer	67	2.66782e-05	8.35035e-05	5	PDCD4, AKT(PKB), IGF-1 receptor, PTEN, HIF1A
324	Immune response_Sublytic effects of membrane attack complex	68	2.86785e-05	8.94877e-05	5	MEK1/2, CDK1 (p34), AKT(PKB), AKT1, ERK1/2
325	Development_FGF2 signaling during embryonic stem cell differentiation	34	2.9453e-05	9.1061e-05	4	SOX2, MEK2(MAP2K2), ERK1/2, MEK1(MAP2K1)
326	Nicotine / Beta-adrenergic signaling in lung cancer	34	2.9453e-05	9.1061e-05	4	AKT(PKB), MEK2(MAP2K2), ERK1/2, MEK1(MAP2K1)
327	G-protein signaling_G-Protein beta/gamma signaling cascades	34	2.9453e-05	9.1061e-05	4	AKT(PKB), MEK2(MAP2K2), ERK1/2, MEK1(MAP2K1)
328	Role of microRNAs in cell proliferation in colorectal cancer	69	3.07935e-05	9.49153e-05	5	IRS-1, c-Jun, IGF-1 receptor, PTEN, Beta-catenin
329	Plasminogen activators signaling in pancreatic cancer	35	3.31215e-05	0.000101166	4	PAI1, MEK2(MAP2K2), ERK1/2, MEK1(MAP2K1)
330	IL-6 signaling pathway in lung cancer	35	3.31215e-05	0.000101166	4	STAT3, AKT(PKB), ERK1/2, HIF1A
331	Cell cycle_ESR1 regulation of G1/S transition	35	3.31215e-05	0.000101166	4	ERK2 (MAPK1), Cyclin E, c-Jun, ERK1/2
332	Signal transduction_Adenosine A2B receptor signaling pathway	71	3.53854e-05	0.000107755	5	MEK1/2, AKT(PKB), B-Raf, ERK1/2, HIF1A
333	Prolactin/ ERK signaling in breast cancer	36	3.7114e-05	0.000111342	4	MEK1/2, AKT(PKB), c-Jun, ERK1/2
334	PR action in breast cancer: stimulation of cell growth and proliferation	36	3.7114e-05	0.000111342	4	MEK1/2, STAT3, Cyclin E, ERK1/2
335	Inhibition of apoptosis in multiple myeloma	36	3.7114e-05	0.000111342	4	STAT3, Bim, c-Jun, IGF-1 receptor
336	Upregulation of MITF in melanoma	36	3.7114e-05	0.000111342	4	p90RSK1, ERK2 (MAPK1), ERK1/2, HIF1A
337	G-protein signaling_G-Protein alpha-s signaling cascades	36	3.7114e-05	0.000111342	4	B-Raf, MEK2(MAP2K2), ERK1/2, MEK1(MAP2K1)
338	Apoptosis and survival_Anti-apoptotic action of nuclear ESR1 and ESR2	37	4.14478e-05	0.000123975	4	c-Jun, MEK2(MAP2K2), ERK1/2, MEK1(MAP2K1)
339	Immune response_Distinct metabolic pathways in naive and effector CD8+ T cells	74	4.32491e-05	0.000128982	5	AKT(PKB), 4E-BP1, mTOR, ERK1/2, HIF1A
340	Immune response_Role of integrins in NK cells cytotoxicity	38	4.61404e-05	0.000135605	4	ERK2 (MAPK1), ERK1 (MAPK3), MEK2(MAP2K2), MEK1(MAP2K1)
341	WNT signaling in proliferative-type melanoma cells	38	4.61404e-05	0.000135605	4	MEK1/2, B-Raf, ERK1/2, Beta-catenin
342	Transcription_Role of AP-1 in regulation of cellular metabolism	38	4.61404e-05	0.000135605	4	AP-1, c-Jun, ITGA2, ERK1/2
343	Translation_Regulation of EIF2 activity	38	4.61404e-05	0.000135605	4	MEK1/2, AKT(PKB), IRS-1, ERK1/2
344	Dysregulation of Adiponectin secretion from adipocytes in obesity, type 2 diabetes and metabolic syndrome X	38	4.61404e-05	0.000135605	4	AKT(PKB), AKT2, ERK1/2, MEK1(MAP2K1)
345	Cell cycle_Nucleocytoplasmic transport of CDK/Cyclins	14	4.94594e-05	0.000144938	3	CDK1 (p34), Cyclin E, ERK1 (MAPK3)
346	Resistance of melanoma cells to Apo-2L(TNFSF10)-induced apoptosis	39	5.12099e-05	0.000148347	4	STAT3, B-Raf, ERK1/2, MEK1(MAP2K1)
347	Development_ERBB-family signaling	39	5.12099e-05	0.000148347	4	AKT(PKB), MEK2(MAP2K2), ERK1/2, MEK1(MAP2K1)
348	Immune response_TSLP signaling	39	5.12099e-05	0.000148347	4	MEK1/2, STAT3, AKT(PKB), ERK1/2
349	Development_PACAP signaling in neural cells	39	5.12099e-05	0.000148347	4	B-Raf, MEK2(MAP2K2), ERK1/2, MEK1(MAP2K1)
350	Cell adhesion_Integrin inside-out signaling in neutrophils	77	5.24027e-05	0.000150938	5	ERK2 (MAPK1), MEK1/2, AKT1, CD44, MEK1(MAP2K1)
351	Apoptosis and survival_NGF/ TrkA PI3K-mediated signaling	77	5.24027e-05	0.000150938	5	AKT(PKB), 4E-BP1, AKT1, mTOR, ERK1/2
352	Apoptosis and survival_Ceramides signaling pathway	40	5.66744e-05	0.000162317	4	AKT(PKB), c-Jun, ERK1/2, MEK1(MAP2K1)
353	Development_FGF2-induced self-renewal of adult neural stem cells	40	5.66744e-05	0.000162317	4	HES1, AKT(PKB), ERK1/2, MEK1(MAP2K1)
354	Immune response_Neurotensin-induced activation of IL-8 in colonocytes	41	6.25526e-05	0.000178143	4	ERK2 (MAPK1), ERK1 (MAPK3), MEK2(MAP2K2), MEK1(MAP2K1)
355	Pro-tumoral TNF-alpha signaling in melanoma	41	6.25526e-05	0.000178143	4	AKT(PKB), AKT2, c-Jun, AKT1
356	Development_Androgen receptor in reproductive system development	80	6.29869e-05	0.000178876	5	p90RSK1, MEK1/2, AKT(PKB), AKT1, ERK1/2
357	Role of TNF-alpha in type 2 diabetes in skeletal muscle cells	42	6.88632e-05	0.000195016	4	ERK2 (MAPK1), IRS-1, MEK1(MAP2K1), AMPK alpha subunit
358	Immune response_IL-1 signaling pathway	82	7.09109e-05	0.000199696	5	MEK1/2, AP-1, AKT(PKB), CD44, ERK1/2
359	Signal transduction_Non-canonical WNT5A signaling	82	7.09109e-05	0.000199696	5	c-Jun, AKT1, ERK1/2, MEK1(MAP2K1), Beta-catenin
360	c-Myc in multiple myeloma	16	7.55172e-05	0.00020833	3	STAT3, eIF4E, HIF1A
361	Development_ACM2 and ACM4 activation of ERK	43	7.56254e-05	0.00020833	4	p90RSK1, MEK2(MAP2K2), ERK1/2, MEK1(MAP2K1)
362	ESR1 (membrane) 36 kDa isoform signaling in breast cancer	43	7.56254e-05	0.00020833	4	MEK1/2, AKT(PKB), c-Jun, ERK1/2
363	Prostaglandins and leukotrienes-mediated induction of expression of mucins in normal and asthmatic epithelium	43	7.56254e-05	0.00020833	4	p90RSK1, MEK2(MAP2K2), ERK1/2, MEK1(MAP2K1)
364	NF-kB-, AP-1- and MAPKs-mediated proinflammatory cytokine production by eosinophils in asthma	43	7.56254e-05	0.00020833	4	ERK2 (MAPK1), AP-1, c-Jun, ERK1/2
365	Immune response_Substance P-stimulated expression of proinflammatory cytokines via MAPKs	43	7.56254e-05	0.00020833	4	MEK1/2, AKT(PKB), c-Jun, ERK1/2
366	Immune response_IL-15 signaling via JAK-STAT and PPAR cascades	43	7.56254e-05	0.00020833	4	STAT3, AMPK alpha 2 subunit, AMPK alpha subunit, HIF1A
367	Regulation of metabolism_Role of Adiponectin in regulation of metabolism	43	7.56254e-05	0.00020833	4	AKT2, IRS-1, mTOR, AMPK alpha subunit
368	TGF-beta 1-mediated induction of EMT in normal and asthmatic airway epithelium	44	8.28585e-05	0.000227636	4	AP-1, c-Jun, PAI1, CD44
369	DNA damage_ATM/ATR regulation of G2/M checkpoint: nuclear signaling	45	9.05821e-05	0.000246179	4	CDC25C, CDK1 (p34), ATM, Histone H2AX
370	Development_Activation of ERK by Alpha-1 adrenergic receptors	45	9.05821e-05	0.000246179	4	c-Jun, MEK2(MAP2K2), ERK1/2, MEK1(MAP2K1)
371	Development_EPO-induced MAPK pathway	45	9.05821e-05	0.000246179	4	c-Jun, MEK2(MAP2K2), ERK1/2, MEK1(MAP2K1)
372	Role of DNA methylation in progression of multiple myeloma	45	9.05821e-05	0.000246179	4	STAT3, AP-1, Bim, Beta-catenin
373	IL-1 production in melanoma	17	9.13529e-05	0.000247608	3	MEK1/2, B-Raf, ERK1/2
374	Development_Negative regulation of WNT/Beta-catenin signaling in the nucleus	89	0.000104846	0.000283421	5	Oct-3/4, SOX2, AKT1, 14-3-3, Beta-catenin
375	Regulation of mast cell survival in asthma	47	0.000107581	0.000289266	4	MEK1/2, AKT(PKB), Bim, ERK1/2
376	Neurophysiological process_Circadian rhythm	47	0.000107581	0.000289266	4	p90Rsk, MEK2(MAP2K2), ERK1/2, MEK1(MAP2K1)
377	Development_Role of Thyroid hormone in regulation of oligodendrocyte differentiation	48	0.000116896	0.00031348	4	AKT(PKB), 4E-BP1, AKT1, mTOR
378	Glomerular injury in Lupus Nephritis	92	0.000122713	0.00032821	5	MEK1/2, PDGF-R-beta, AKT(PKB), ERK1/2, HIF1A
379	Immune response_PD-1-induced metabolic changes in T cells	49	0.000126783	0.00033731	4	PD-L1, AKT(PKB), PTEN, ERK1/2
380	Role and regulation of Prostaglandin E2 in gastric cancer	49	0.000126783	0.00033731	4	MEK2(MAP2K2), ERK1/2, MEK1(MAP2K1), HIF1A
381	Role of IL-8 in colorectal cancer	19	0.000129196	0.00034193	3	MEK1/2, CD44, ERK1/2
382	HCV-mediated liver damage and predisposition to HCC progression via p53	19	0.000129196	0.00034193	3	CDK1 (p34), ERK1/2, MEK1(MAP2K1)
383	IgE- and MGF-induced Lyn-mediated production of cytokines and arachidonic acid metabolites in lung mast cells in asthma	50	0.000137262	0.00036233	4	MEK1/2, AKT(PKB), c-Jun, ERK1/2
384	Transcription_HIF-1 targets	95	0.000142829	0.000376042	5	MCT4, PAI1, Oct-3/4, SOX2, HIF1A
385	Inflammatory factors-induced expression of mucins in normal and asthmatic epithelium	51	0.000148355	0.000388567	4	p90RSK1, MEK2(MAP2K2), ERK1/2, MEK1(MAP2K1)
386	Immune response_Histamine signaling in dendritic cells	51	0.000148355	0.000388567	4	ERK2 (MAPK1), ERK1 (MAPK3), MEK2(MAP2K2), MEK1(MAP2K1)
387	CCL2 in Prostate Cancer	20	0.000151421	0.000395574	3	AKT(PKB), PTEN, mTOR
388	Immune response_TCR alpha/beta signaling pathway	97	0.00015758	0.000410602	5	MEK1/2, AP-1, AKT(PKB), B-Raf, ERK1/2
389	Signal transduction_Adenosine A2A receptor signaling pathway	52	0.000160082	0.000416048	4	MEK1/2, AKT(PKB), ATM, ERK1/2
390	Neurophysiological process_Long-term depression in cerebellum	53	0.000172465	0.000445938	4	IGF-1 receptor, MEK2(MAP2K2), ERK1/2, MEK1(MAP2K1)
391	DNA damage_ATR activation by DNA damage	53	0.000172465	0.000445938	4	ATM, p90Rsk, ERK1/2, Histone H2AX
392	Development_Role of HGF in hematopoietic stem cell mobilization	21	0.000175991	0.000452741	3	AKT(PKB), mTOR, HIF1A
393	Cell cycle_Cell cycle (generic schema)	21	0.000175991	0.000452741	3	CDC25C, CDK1 (p34), Cyclin E
394	Immune response_HSP60 and HSP70/ TLR signaling pathway	54	0.000185525	0.000472458	4	MEK1/2, AP-1, c-Jun, ERK1/2
395	NRF2 regulation of oxidative stress response	54	0.000185525	0.000472458	4	ERK2 (MAPK1), ERK1 (MAPK3), AKT(PKB), MEK1(MAP2K1)
396	Regulation of AKT(PKB)/ GSK3 beta cascade in bipolar disorder	54	0.000185525	0.000472458	4	AKT(PKB), IRS-1, IGF-1 receptor, PTEN
397	Immune response_CCL2 signaling	54	0.000185525	0.000472458	4	AP-1, c-Jun, ERK1/2, HIF1A
398	Proteases and EGFR-induced mucin synthesis in normal and asthmatic epithelium	55	0.000199284	0.000503691	4	p90RSK1, CD44, ERK1/2, HIF1A
399	Apoptosis and survival_NO synthesis and signaling	55	0.000199284	0.000503691	4	AKT(PKB), MEK2(MAP2K2), ERK1/2, MEK1(MAP2K1)
400	Role of Thyroid hormone in regulation of oligodendrocyte differentiation in multiple sclerosis	55	0.000199284	0.000503691	4	AKT(PKB), 4E-BP1, AKT1, mTOR
401	Development_Keratinocyte differentiation	56	0.000213765	0.000536269	4	c-Jun, MEK2(MAP2K2), ERK1/2, MEK1(MAP2K1)
402	Apoptotic pathways and resistance to apoptosis in lung cancer cells	56	0.000213765	0.000536269	4	B-Raf, MEK2(MAP2K2), ERK1/2, MEK1(MAP2K1)
403	Signal transduction_Somatostatin signaling via SSTR1, SSTR3, SSTR4, and SSTR5	56	0.000213765	0.000536269	4	MEK1/2, AKT(PKB), ERK1/2, Beta-catenin
404	CCR7 signaling pathways in dendritic cells in allergic contact dermatitis	57	0.000228989	0.000571625	4	AKT(PKB), MEK2(MAP2K2), ERK1/2, MEK1(MAP2K1)
405	Lysophospholipid mediators-induced inflammatory signaling in normal and asthmatic airway epithelium	57	0.000228989	0.000571625	4	MEK1/2, AKT(PKB), c-Jun, ERK1/2
406	Role of alpha-V/ beta-6 integrin in colorectal cancer	23	0.00023258	0.000573508	3	ERK2 (MAPK1), MEK1/2, ERK1/2
407	Translation_Opioid receptors in regulation of translation	23	0.00023258	0.000573508	3	AKT(PKB), 4E-BP1, mTOR
408	Cell cycle_Sister chromatid cohesion	23	0.00023258	0.000573508	3	Histone H3, CDK1 (p34), ATM
409	Development_EGFR signaling via PIP3	23	0.00023258	0.000573508	3	AKT(PKB), IRS-1, PTEN
410	Stem cells_Aberrant Wnt signaling in medulloblastoma stem cells	23	0.00023258	0.000573508	3	AKT(PKB), CD44, Beta-catenin
411	Oxidative stress_Activation of NADPH oxidase	59	0.000261756	0.000643882	4	MEK1/2, AKT(PKB), AKT1, ERK1/2
412	Development_Signaling of Beta-adrenergic receptors via Beta-arrestins	24	0.000264803	0.000649795	3	MEK2(MAP2K2), ERK1/2, MEK1(MAP2K1)
413	Neutrophil resistance to apoptosis in COPD and proresolving impact of lipid mediators	60	0.000279344	0.000682167	4	p90RSK1, AKT(PKB), ERK1/2, 14-3-3
414	Oxidative stress_ROS-mediated MAPK activation via canonical pathways	60	0.000279344	0.000682167	4	ERK2 (MAPK1), MEK1/2, PDGF-R-beta, ERK1/2
415	Effect of H. pylori infection on inflammation in gastric epithelial cells	61	0.000297766	0.0007254	4	c-Jun, MEK2(MAP2K2), ERK1/2, MEK1(MAP2K1)
416	Apoptosis and survival_Role of nuclear PI3K in NGF/ TrkA signaling	25	0.000299777	0.000726797	3	AKT(PKB), Bim, AKT1
417	Resolution of inflammation in healing myocardial infarction	25	0.000299777	0.000726797	3	STAT3, AKT(PKB), ERK1/2
418	Development_Negative regulation of STK3/4 (Hippo) pathway and positive regulation of YAP/TAZ function	62	0.000317043	0.000763168	4	ERK1 (MAPK3), TAZ, CD44, ERK1/2
419	Signal transduction_Adenosine A1 receptor signaling pathway	62	0.000317043	0.000763168	4	MEK1/2, STAT3, AKT(PKB), ERK1/2
420	Immune response_IL-4-induced regulators of cell growth, survival, differentiation and metabolism	62	0.000317043	0.000763168	4	STAT3, AP-1, Cyclin E, AKT(PKB)
421	Development_S1P2 and S1P3 receptors in cell proliferation and differentiation	26	0.0003376	0.00081072	3	MEK2(MAP2K2), ERK1/2, MEK1(MAP2K1)
422	Development_Inhibition of angiogenesis and regulation of endothelial cell function by PEDF	64	0.000358258	0.000858292	4	PAI1, mTOR, HIF1A, Beta-catenin
423	Activation of osteoclast differentiation in bone lesions formation in multiple myeloma	27	0.000378367	0.000900292	3	MEK2(MAP2K2), ERK1/2, MEK1(MAP2K1)
424	Desensitization of Beta-2 adrenergic receptor signaling and reduction of relaxation	27	0.000378367	0.000900292	3	MEK1/2, p90Rsk, ERK1/2
425	Development_Role of IL-8 in angiogenesis	65	0.000380242	0.000900292	4	STAT3, AKT(PKB), ERK1/2, MEK1(MAP2K1)
426	Muscle contraction_Regulation of eNOS activity in endothelial cells	65	0.000380242	0.000900292	4	AP-1, AKT(PKB), c-Jun, HIF1A
427	Signal transduction_mTORC2 upstream signaling	65	0.000380242	0.000900292	4	AKT(PKB), IGF-1 receptor, RPS6, mTOR
428	Development_Schema: Methods of somatic cell reprogramming into induced pluripotent stem cells	6	0.000408399	0.000964699	2	Oct-3/4, SOX2
429	Development_Role of CNTF and LIF in regulation of oligodendrocyte development	28	0.000422173	0.00098572	3	STAT3, AKT(PKB), 14-3-3
430	Development_Mu-type opioid receptor regulation of proliferation	28	0.000422173	0.00098572	3	MEK2(MAP2K2), ERK1/2, MEK1(MAP2K1)
431	Development_Astrocyte differentiation (general schema)	28	0.000422173	0.00098572	3	HES1, STAT3, CD44
432	Possible influence of low doses of Arsenite on glucose uptake in muscle	28	0.000422173	0.00098572	3	AKT(PKB), IRS-1, mTOR
433	Development_Regulation of CDK5 in CNS	28	0.000422173	0.00098572	3	MEK2(MAP2K2), ERK1/2, MEK1(MAP2K1)
434	ErbB2-induced breast cancer cell invasion	67	0.000427079	0.000994878	4	MEK1/2, PDCD4, AKT(PKB), ERK1/2
435	Apoptosis and survival_nAChR in apoptosis inhibition and cell cycle progression	29	0.00046911	0.00108034	3	AKT(PKB), 4E-BP1, mTOR
436	Pro-oncogenic action of PTHrP in breast cancer	29	0.00046911	0.00108034	3	MEK1/2, c-Jun, ERK1/2
437	Apoptosis and survival_p53-dependent apoptosis	29	0.00046911	0.00108034	3	CDK1 (p34), Bim, c-Jun
438	Role of Neuregulin 1 and Thymosin beta-4 in myocardium regeneration after infarction	29	0.00046911	0.00108034	3	AKT(PKB), GAB2, PTEN
439	Abnormalities in cell cycle in SCLC	29	0.00046911	0.00108034	3	Histone H3, CDK1 (p34), Cyclin E
440	Chemotaxis_CXCR3-A signaling	69	0.000477898	0.00109808	4	p90RSK1, MEK1/2, AKT(PKB), ERK1/2
441	DNA damage_Nucleotide excision repair	70	0.00050486	0.0011574	4	Histone H2A, Histone H3, Histone H2B, XPA
442	Transport_Aldosterone-mediated regulation of ENaC sodium transport	30	0.000519268	0.00117183	3	ERK2 (MAPK1), MEK1/2, AKT(PKB)
443	Activation of TGF-beta signaling in advanced colorectal cancer	30	0.000519268	0.00117183	3	AKT(PKB), PAI1, mTOR
444	Putative role of Tregs in COPD	30	0.000519268	0.00117183	3	STAT3, ERK1/2, MEK1(MAP2K1)
445	DNA damage_G2 checkpoint in response to DNA mismatches	30	0.000519268	0.00117183	3	CDC25C, CDK1 (p34), ATM
446	Development_Role of BMP signaling in embryonic stem cell neural differentiation	30	0.000519268	0.00117183	3	SOX2, ERK1/2, MEK1(MAP2K1)
447	Signal transduction_Additional pathways of NF-kB activation (in the nucleus)	30	0.000519268	0.00117183	3	p90RSK1, Histone H3, ERK1/2
448	Role of CNTF and LIF in regulation of oligodendrocyte development in multiple sclerosis	30	0.000519268	0.00117183	3	STAT3, AKT(PKB), 14-3-3
449	Development_Positive regulation of STK3/4 (Hippo) pathway and negative regulation of YAP/TAZ function	71	0.000532889	0.00119722	4	TAZ, 14-3-3, AMPK alpha subunit, Beta-catenin
450	DNA damage_ATM activation by DNA damage	71	0.000532889	0.00119722	4	Histone H3, ATM, Histone H2B, Histone H2AX
451	Role of epigenetic alterations in proliferation and differentiation of SCLC cells	72	0.000562007	0.00125984	4	HES1, AKT2, L1CAM, Beta-catenin
452	Neutrophil adhesion and transendothelial migration in asthma	31	0.000572737	0.00126704	3	MEK1/2, ERK1 (MAPK3), ERK1/2
453	Putative glucocorticoid- and LABA-mediated inhibition of pro-fibrotic signaling in airway fibroblasts/myofibroblasts	31	0.000572737	0.00126704	3	AP-1, c-Jun, ERK1/2
454	Fibroblast differentiation to myofibroblasts in asthmatic airways	31	0.000572737	0.00126704	3	AKT(PKB), c-Jun, ERK1/2
455	Development_FGF and BMP signaling in early embryonic hepatogenesis	31	0.000572737	0.00126704	3	MEK2(MAP2K2), ERK1/2, MEK1(MAP2K1)
456	Mechanisms of K-RAS addiction in lung cancer cells	31	0.000572737	0.00126704	3	AKT(PKB), PTEN, ERK1/2
457	Immune response_IL-23 signaling pathway	31	0.000572737	0.00126704	3	STAT3, AKT(PKB), AKT1
458	Immune response_IL-12 signaling pathway	74	0.000623611	0.00137657	4	STAT3, AKT(PKB), c-Jun, mTOR
459	The role of KEAP1/NRF2 pathway in skin sensitization	32	0.000629605	0.00138076	3	ERK2 (MAPK1), ERK1 (MAPK3), ERK1/2
460	Apoptosis and survival_IL-17-induced CIKS-dependent MAPK signaling pathways	32	0.000629605	0.00138076	3	MEK1/2, AP-1, ERK1/2
461	WNT signaling in invasive-type melanoma cells	32	0.000629605	0.00138076	3	STAT3, CD44, Beta-catenin
462	G protein-coupled receptors signaling in lung cancer	76	0.000689863	0.00149367	4	STAT3, AKT(PKB), CD44, ERK1/2
463	Gamma-secretase proteolytic targets	76	0.000689863	0.00149367	4	CD44 soluble, CD44 (ICD), CD44 (EXT), CD44
464	IL-2 as a growth factor for T cells in multiple sclerosis	33	0.000689956	0.00149367	3	Cyclin E, AKT(PKB), mTOR
465	LRRK2 in neurons in Parkinson's disease	33	0.000689956	0.00149367	3	MEK1/2, ERK1/2, 14-3-3
466	Normal and pathological TGF-beta-mediated regulation of cell proliferation	33	0.000689956	0.00149367	3	PDGF-R-beta, PDGF receptor, Beta-catenin
467	SHH signaling in melanoma	33	0.000689956	0.00149367	3	B-Raf, AKT1, MEK1(MAP2K1)
468	Oxidative stress_ROS-mediated activation of MAPK via inhibition of phosphatases	34	0.000753876	0.00162509	3	MEK1/2, PDGF-R-beta, ERK1/2
469	Development_Histone acetylation in embryonic stem cells	34	0.000753876	0.00162509	3	Histone H3, Oct-3/4, SOX2
470	Signal transduction_Angiotensin II/ AGTR1 signaling via RhoA and JNK	78	0.000760956	0.00163686	4	AP-1, c-Jun, PAI1, ERK1/2
471	Chemotaxis_SDF-1/ CXCR4-induced chemotaxis of immune cells	79	0.000798378	0.00171009	4	MEK1/2, AKT(PKB), 4E-BP1, ERK1/2
472	Development_MAG, Reticulon 4 and OMgp in inhibition of neurite outgrowth	79	0.000798378	0.00171009	4	AKT(PKB), Tubulin alpha, PTEN, mTOR
473	Interleukins-induced inflammatory response in asthmatic airway fibroblasts	35	0.000821447	0.00174105	3	MEK1/2, c-Jun, ERK1/2
474	Anti-apoptotic action of Gastrin in gastric cancer	35	0.000821447	0.00174105	3	MEK2(MAP2K2), ERK1/2, MEK1(MAP2K1)
475	Mechanisms of CAM-DR in multiple myeloma	35	0.000821447	0.00174105	3	STAT3, Cyclin E, Bim
476	Pro-oncogenic action of Androgen receptor in breast cancer	35	0.000821447	0.00174105	3	p90RSK1, ERK1/2, Beta-catenin
477	Glucose-excited neurons of arcuate nucleus in obesity (rodent model)	35	0.000821447	0.00174105	3	mTOR, AMPK alpha 2 subunit, AMPK alpha subunit
478	Development_Androgen receptor in non-reproductive systems development	80	0.000837083	0.00177048	4	MEK1/2, AKT(PKB), ERK1/2, Beta-catenin
479	Immune response_IL-6-induced acute-phase response in hepatocytes	36	0.000892749	0.00187644	3	STAT3, c-Jun, PAI1
480	Statin action on the PI3K/ Akt pathway in COPD	36	0.000892749	0.00187644	3	AKT(PKB), Bim, mTOR
481	Immune response_IL-22 signaling pathway	36	0.000892749	0.00187644	3	STAT3, c-Jun, ERK1/2
482	Cytoskeleton remodeling_PDGF signaling via calcium and Rho GTPases	83	0.000961135	0.00201599	4	PDGF-R-beta, PDGF receptor, AKT1, Beta-catenin
483	IL-6 signaling in colorectal cancer	37	0.000967864	0.00201755	3	STAT3, CDK1 (p34), Cyclin E
484	Immune response_IL-7 signaling in T lymphocytes	37	0.000967864	0.00201755	3	STAT3, AKT(PKB), IRS-1
485	Role of red blood cell adhesion to endothelium in vaso-occlusion in Sickle cell disease	37	0.000967864	0.00201755	3	MEK1/2, CD44, ERK1/2
486	G-protein signaling_G-Protein alpha-12 signaling pathway	38	0.00104687	0.00216439	3	MEK2(MAP2K2), ERK1/2, MEK1(MAP2K1)
487	Development_Gastrin in differentiation of the gastric mucosa	38	0.00104687	0.00216439	3	MEK2(MAP2K2), ERK1/2, MEK1(MAP2K1)
488	Development_Mu-type opioid receptor signaling	38	0.00104687	0.00216439	3	AKT(PKB), 4E-BP1, mTOR
489	TNF-alpha-induced inflammatory signaling in normal and asthmatic airway epithelium	38	0.00104687	0.00216439	3	c-Jun, ERK1/2, MEK1(MAP2K1)
490	Atorvastatin in treatment of type 2 diabetes and metabolic syndrome X	39	0.00112984	0.00233116	3	ERK2 (MAPK1), ERK1 (MAPK3), MEK1(MAP2K1)
491	Immune response_Fc epsilon RI pathway: Lyn-mediated cytokine production	87	0.00114597	0.00235962	4	MEK1/2, AP-1, c-Jun, ERK1/2
492	Neurophysiological process_Glucose-excited neurons of arcuate nucleus (rodent model)	40	0.00121685	0.00248032	3	mTOR, AMPK alpha 2 subunit, AMPK alpha subunit
493	Stem cells_NOTCH1-induced self-renewal of glioblastoma stem cells	40	0.00121685	0.00248032	3	HES1, STAT3, SOX2
494	Th2-cytokines-induced mucous metaplasia in asthma	40	0.00121685	0.00248032	3	MEK1/2, IRS-1, ERK1/2
495	Transcription_Role of heterochromatin protein 1 (HP1) family in transcriptional silencing	40	0.00121685	0.00248032	3	Histone H3, CDK1 (p34), Cyclin E
496	Development_FGF signaling in pancreatic and hepatic differentiation of embryonic stem cells	40	0.00121685	0.00248032	3	MEK2(MAP2K2), ERK1/2, MEK1(MAP2K1)
497	Role of Bregs in attenuation of T and NK cells mediated anti-tumor immune responses	41	0.00130798	0.00263946	3	STAT3, PD-L1, ITGA2
498	Development_Growth hormone-releasing hormone (GH-RH) signaling	41	0.00130798	0.00263946	3	MEK2(MAP2K2), ERK1/2, MEK1(MAP2K1)
499	Development_Regulation of lung epithelial progenitor cell differentiation	41	0.00130798	0.00263946	3	STAT3, Napsin A, Beta-catenin
500	Development_Muscle progenitor cell migration in hypaxial myogenesis	41	0.00130798	0.00263946	3	HES1, ERK1/2, MEK1(MAP2K1)

## Sheet: Table S3. 
Table S3. Metacore analysis of OE19 cells and C-PAC treatment.
Enrichment by Process Networksm(n = 94, with P and FDR < 0.05)						OE19 PAC75vsVEH_C1+C2+up+down_n=69 proteins
#	Networks	Total	p-value	FDR	In Data	Network Objects from Active Data
1	Development_Hemopoiesis, Erythropoietin pathway	136	1.00113e-13	1.46165e-11	17	MEK1/2, PKC-epsilon, p38alpha (MAPK14), PKC-beta2, Bcl-XL, p38 MAPK, Syk, JAK2, c-Raf-1, p38beta (MAPK11), PKC-alpha, p38gamma (MAPK12), PDK (PDPK1), SHP-2, MEK2(MAP2K2), MEK1(MAP2K1), PAK1
2	Cell cycle_G1-S Growth factor regulation	195	2.95751e-13	2.15898e-11	19	MEK1/2, PKC-beta, PKC-epsilon, IRF1, MDM2, JAK2, c-Raf-1, cPKC (conventional), ErbB2, PKC-alpha, IGF-1 receptor, SHP-2, p70 S6 kinase1, MEK2(MAP2K2), SMAD4, MEK1(MAP2K1), PKC-theta, PKC, Rb protein
3	Inflammation_IL-2 signaling	104	6.73088e-12	3.2757e-10	14	BAD, MEK1/2, PKC-epsilon, Bcl-XL, p38 MAPK, Syk, c-Raf-1, PKC-alpha, SHP-2, PTEN, p70 S6 kinase1, MEK2(MAP2K2), MEK1(MAP2K1), Rb protein
4	Apoptosis_Anti-Apoptosis mediated by external signals via MAPK and JAK/STAT	179	9.53215e-12	3.47923e-10	17	BAD, PKC-epsilon, Bcl-XL, p38 MAPK, Syk, Mcl-1, p90Rsk, JAK2, c-Raf-1, cPKC (conventional), PKC-alpha, Caspase-7, PDK (PDPK1), MEK2(MAP2K2), MEK1(MAP2K1), PAK1, PKA-reg (cAMP-dependent)
5	Reproduction_FSH-beta signaling pathway	161	2.10158e-11	6.13661e-10	16	p90RSK1, MEK1/2, p38alpha (MAPK14), p38 MAPK, p90Rsk, c-Raf-1, IGF-1 receptor, SMAD1, RPS6, p70 S6 kinase1, MEK2(MAP2K2), SMAD4, MEK1(MAP2K1), HIF1A, PKA-reg (cAMP-dependent), Beta-catenin
6	Development_EMT_Regulation of epithelial-to-mesenchymal transition	224	3.66029e-11	8.9067e-10	18	p38alpha (MAPK14), p38 MAPK, Jagged1, ROCK1, p90Rsk, MMP-2, JAK2, c-Raf-1, E-cadherin, PDK (PDPK1), SHP-2, PTEN, MEK2(MAP2K2), SMAD4, MEK1(MAP2K1), HIF1A, PAK1, Beta-catenin
7	Signal transduction_NOTCH signaling	235	8.15895e-11	1.48022e-09	18	MEK1/2, p38alpha (MAPK14), p38 MAPK, Jagged1, JAK2, c-Raf-1, ErbB2, p38beta (MAPK11), p38gamma (MAPK12), PDK (PDPK1), PTEN, RPS6, p70 S6 kinase1, MEK2(MAP2K2), SMAD4, MEK1(MAP2K1), HIF1A, Beta-catenin
8	Signal transduction_WNT signaling	177	8.93373e-11	1.48022e-09	16	PKC-eta, Cyclin B1, PKC-beta, p38alpha (MAPK14), PKC-beta2, p38 MAPK, MMP-2, c-Raf-1, p38beta (MAPK11), PKC-alpha, p38gamma (MAPK12), LRP6, PTEN, MEK1(MAP2K1), PKA-reg (cAMP-dependent), Beta-catenin
9	Cell cycle_G2-M	206	9.12463e-11	1.48022e-09	17	p90RSK1, Cyclin B1, MEK1/2, Rad50, p38alpha (MAPK14), p38 MAPK, Rad51, p90Rsk, c-Raf-1, p38beta (MAPK11), p38gamma (MAPK12), IGF-1 receptor, Cyclin B, FOXM1, MEK2(MAP2K2), MEK1(MAP2K1), Chk2
10	Signal transduction_ESR1-nuclear pathway	216	1.93331e-10	2.82263e-09	17	p90RSK1, p38alpha (MAPK14), SOD1, BAF250A, p90Rsk, XBP1, c-Raf-1, ErbB2, IGF-1 receptor, PDK (PDPK1), BAF250, FOXM1, MEK2(MAP2K2), SMAD4, MEK1(MAP2K1), PAK1, PKA-reg (cAMP-dependent)
11	Signal transduction_Androgen receptor signaling cross-talk	72	3.5683e-10	4.73611e-09	11	p38alpha (MAPK14), p38 MAPK, MDM2, JAK2, c-Raf-1, ErbB2, IGF-1 receptor, p70 S6 kinase1, MEK1(MAP2K1), PKA-reg (cAMP-dependent), Beta-catenin
12	Reproduction_Gonadotropin regulation	199	5.19354e-10	6.3188e-09	16	MEK1/2, PKC-beta, PKC-epsilon, PKC-delta, p38alpha (MAPK14), PKC-beta2, p38 MAPK, PKC-beta1, p90Rsk, JAK2, c-Raf-1, PKC-alpha, SHP-2, MEK2(MAP2K2), MEK1(MAP2K1), PKA-reg (cAMP-dependent)
13	Inflammation_TREM1 signaling	145	6.39598e-10	7.18318e-09	14	BAD, p90RSK1, MEK1/2, p38alpha (MAPK14), Bcl-XL, p38 MAPK, Syk, MDM2, c-Raf-1, p38beta (MAPK11), p38gamma (MAPK12), PDK (PDPK1), MEK2(MAP2K2), MEK1(MAP2K1)
14	Reproduction_Male sex differentiation	242	1.14187e-09	1.1908e-08	17	p90RSK1, Insulin receptor, PKC-beta, Histone H2, PKC-delta, p38alpha (MAPK14), Histone H2A, p38 MAPK, c-Raf-1, IGF-1 receptor, SMAD1, SMAD4, Histone H2AX, MEK1(MAP2K1), PKC, PKA-reg (cAMP-dependent), Beta-catenin
15	Signal Transduction_Cholecystokinin signaling	106	1.90571e-09	1.85489e-08	12	p90RSK1, MEK1/2, PKC-beta, PKC-epsilon, p38alpha (MAPK14), PKC-beta2, p38 MAPK, c-Raf-1, PKC-alpha, MEK2(MAP2K2), MEK1(MAP2K1), PKA-reg (cAMP-dependent)
16	Inflammation_Amphoterin signaling	118	6.62588e-09	5.74469e-08	12	ROCK, MEK1/2, p38alpha (MAPK14), p38 MAPK, ROCK1, c-Raf-1, p38beta (MAPK11), p38gamma (MAPK12), MEK2(MAP2K2), MyHC, MEK1(MAP2K1), PAK1
17	Immune response_TCR signaling	174	7.07639e-09	5.74469e-08	14	ROCK, MEK1/2, p38alpha (MAPK14), Bcl-XL, p38 MAPK, ROCK1, c-Raf-1, p38beta (MAPK11), p38gamma (MAPK12), SHP-2, MEK2(MAP2K2), MEK1(MAP2K1), PKC-theta, PAK1
18	Immune response_IL-5 signalling	38	7.34652e-09	5.74469e-08	8	PKC-delta, Syk, JAK2, c-Raf-1, PDK (PDPK1), SHP-2, MEK2(MAP2K2), MEK1(MAP2K1)
19	Apoptosis_Anti-Apoptosis mediated by external signals by Estrogen	95	7.47596e-09	5.74469e-08	11	p90RSK1, PKC-epsilon, PKC-delta, p38alpha (MAPK14), Bcl-XL, SOD1, c-Raf-1, PKC-alpha, PDK (PDPK1), MEK2(MAP2K2), MEK1(MAP2K1)
20	Inflammation_Neutrophil activation	215	1.36449e-08	9.96081e-08	15	ROCK, MEK1/2, PKC-beta, PKC-delta, p38alpha (MAPK14), PKC-beta2, p38 MAPK, ROCK1, c-Raf-1, p38beta (MAPK11), PKC-alpha, p38gamma (MAPK12), MEK2(MAP2K2), MEK1(MAP2K1), PAK1
21	Translation_Regulation of initiation	127	1.53886e-08	1.06987e-07	12	Insulin receptor, MEK1/2, p38alpha (MAPK14), p38 MAPK, c-Raf-1, p38beta (MAPK11), p38gamma (MAPK12), PDK (PDPK1), p70 S6 kinase1, MEK2(MAP2K2), MEK1(MAP2K1), PAK1
22	Cardiac development_Role of NADPH oxidase and ROS	134	2.82966e-08	1.87786e-07	12	PKC-epsilon, PKC-delta, c-Raf-1, Caspase-7, SHP-2, SMAD1, PTEN, SMAD4, MyHC, MEK1(MAP2K1), HIF1A, Rb protein
23	Reproduction_GnRH signaling pathway	166	3.58429e-08	2.21001e-07	13	MEK1/2, PKC-beta, PKC-epsilon, p38alpha (MAPK14), PKC-beta2, p38 MAPK, JAK2, c-Raf-1, PKC-alpha, SHP-2, MEK2(MAP2K2), MEK1(MAP2K1), PKA-reg (cAMP-dependent)
24	Immune response_BCR pathway	137	3.6329e-08	2.21001e-07	12	BAD, MEK1/2, PKC-beta, Bcl-XL, Syk, c-Raf-1, PDK (PDPK1), PTEN, p70 S6 kinase1, MEK2(MAP2K2), MEK1(MAP2K1), PAK1
25	Reproduction_Spermatogenesis, motility and copulation	232	3.81133e-08	2.22582e-07	15	p90RSK1, Insulin receptor, PKC-beta, Histone H2, PKC-delta, p38alpha (MAPK14), Histone H2A, c-Raf-1, IGF-1 receptor, SMAD1, SMAD4, Histone H2AX, MEK1(MAP2K1), PKC, PKA-reg (cAMP-dependent)
26	Apoptosis_Anti-Apoptosis mediated by external signals via PI3K/AKT	233	4.03736e-08	2.26713e-07	15	BAD, Insulin receptor, Bcl-XL, Syk, Mcl-1, MDM2, JAK2, ErbB2, Paxillin, Caspase-7, IGF-1 receptor, PDK (PDPK1), SHP-2, UFO, PKA-reg (cAMP-dependent)
27	Inflammation_IL-4 signaling	115	5.6761e-08	3.0693e-07	11	BAD, MEK1/2, Bcl-XL, JAK2, c-Raf-1, PDK (PDPK1), SHP-2, PTEN, p70 S6 kinase1, MEK2(MAP2K2), MEK1(MAP2K1)
28	Development_Hedgehog signaling	253	1.20513e-07	6.28389e-07	15	p90RSK1, Cyclin B1, PRKAR1A, Jagged1, ROCK1, c-Raf-1, p38beta (MAPK11), SOX2, FOXM1, SMAD1, MEK2(MAP2K2), SMAD4, MEK1(MAP2K1), PKA-reg (cAMP-dependent), Beta-catenin
29	Signal transduction_ERBB-family signaling	75	1.39296e-07	6.9796e-07	9	PKC-epsilon, c-Raf-1, ErbB2, PDK (PDPK1), PTEN, MEK2(MAP2K2), MEK1(MAP2K1), PKC-theta, PAK1
30	Proliferation_Positive regulation cell proliferation	221	1.48197e-07	6.9796e-07	14	MEK1/2, PRKAR1A, MDM2, JAK2, c-Raf-1, IGF-1 receptor, PDK (PDPK1), SHP-2, p70 S6 kinase1, MEK2(MAP2K2), MEK1(MAP2K1), PAK1, Rb protein, PKA-reg (cAMP-dependent)
31	Development_Regulation of angiogenesis	221	1.48197e-07	6.9796e-07	14	p38alpha (MAPK14), MMP-2, JAK2, c-Raf-1, PKC-alpha, PDK (PDPK1), SHP-2, FOXM1, MEK2(MAP2K2), SMAD4, HIF1A, PKC, PAK1, Beta-catenin
32	Immune response_Phagocytosis	223	1.65755e-07	7.56256e-07	14	ROCK, PKC-beta, PKC-epsilon, p38alpha (MAPK14), p38 MAPK, Syk, ROCK1, PKC-beta1, Paxillin, p38beta (MAPK11), PKC-alpha, p38gamma (MAPK12), MyHC, PAK1
33	Signal transduction_Insulin signaling	171	4.21759e-07	1.86596e-06	12	p90RSK1, Insulin receptor, eEF2K, JAK2, c-Raf-1, PDK (PDPK1), SCD, RPS6, p70 S6 kinase1, MEK2(MAP2K2), MEK1(MAP2K1), PKA-reg (cAMP-dependent)
34	Signal transduction_Nitric oxide signaling	88	5.62411e-07	2.41506e-06	9	BAD, p38 MAPK, Mcl-1, JAK2, c-Raf-1, PDK (PDPK1), MEK2(MAP2K2), MEK1(MAP2K1), PAK1
35	Development_Neuromuscular junction	147	7.04236e-07	2.93767e-06	11	MEK1/2, PKC-beta, PKC-beta2, c-Raf-1, cPKC (conventional), ErbB2, Paxillin, PKC-alpha, MEK2(MAP2K2), MEK1(MAP2K1), PAK1
36	Inflammation_Histamine signaling	215	7.42466e-07	3.01111e-06	13	ROCK, PKC-delta, p38alpha (MAPK14), p38 MAPK, ROCK1, c-Raf-1, p38beta (MAPK11), PKC-alpha, p38gamma (MAPK12), p70 S6 kinase1, MEK2(MAP2K2), MEK1(MAP2K1), PKA-reg (cAMP-dependent)
37	DNA damage_Checkpoint	124	1.18322e-06	4.54605e-06	10	Rad50, p38alpha (MAPK14), p38 MAPK, MDM2, p38beta (MAPK11), p38gamma (MAPK12), Cyclin B, Histone H2AX, MEK1(MAP2K1), Chk2
38	Cardiac development_FGF_ErbB signaling	124	1.18322e-06	4.54605e-06	10	PKC-epsilon, PKC-delta, c-Raf-1, ErbB2, PKC-alpha, SOX2, SHP-2, MyHC, MEK1(MAP2K1), Rb protein
39	Cell adhesion_Amyloid proteins	195	1.72218e-06	6.44715e-06	12	ROCK, E-cadherin (CTF1), Bcl-XL, Jagged1, ROCK1, E-cadherin (CTF2), cPKC (conventional), PKC-alpha, E-cadherin, PKC, PAK1, Beta-catenin
40	Signal transduction_Leptin signaling	107	2.96443e-06	1.08202e-05	9	MMP-2, JAK2, c-Raf-1, PDK (PDPK1), SHP-2, MEK1(MAP2K1), AMPK alpha subunit, HIF1A, PKA-reg (cAMP-dependent)
41	Cell adhesion_Integrin-mediated cell-matrix adhesion	214	4.55925e-06	1.62354e-05	12	ROCK, MEK1/2, ROCK1, c-Raf-1, Paxillin, PKC-alpha, ITGA2, MEK2(MAP2K2), MyHC, MEK1(MAP2K1), PAK1, Beta-catenin
42	Reproduction_Progesterone signaling	215	4.78488e-06	1.66331e-05	12	p90RSK1, Cyclin B1, p38alpha (MAPK14), p90Rsk, MMP-2, c-Raf-1, IGF-1 receptor, MEK1(MAP2K1), PAK1, PKA-reg (cAMP-dependent), Beta-catenin, Chk2
43	Signal transduction_Oxytocin signaling	86	5.13227e-06	1.74259e-05	8	ROCK, PKC-beta, c-Raf-1, cPKC (conventional), PKC-alpha, MEK2(MAP2K2), MEK1(MAP2K1), PKC
44	Cardiac development_BMP_TGF_beta_signaling	117	6.2293e-06	2.067e-05	9	PKC-epsilon, c-Raf-1, PKC-alpha, SOX2, SMAD1, SMAD4, MyHC, Rb protein, Beta-catenin
45	Inflammation_Kallikrein-kinin system	187	7.4952e-06	2.43177e-05	11	MEK1/2, PKC-epsilon, PKC-delta, p38alpha (MAPK14), p38 MAPK, c-Raf-1, p38beta (MAPK11), p38gamma (MAPK12), SHP-2, MEK2(MAP2K2), MEK1(MAP2K1)
46	Inflammation_IL-13 signaling pathway	91	7.85193e-06	2.49214e-05	8	PKC-epsilon, PKC-delta, JAK2, c-Raf-1, PKC-alpha, SHP-2, MEK2(MAP2K2), MEK1(MAP2K1)
47	Development_Blood vessel morphogenesis	227	8.36794e-06	2.5994e-05	12	p38alpha (MAPK14), Jagged1, c-Raf-1, ErbB2, PKC-alpha, PDK (PDPK1), SHP-2, FOXM1, MEK2(MAP2K2), HIF1A, PAK1, Beta-catenin
48	Cell cycle_G1-S Interleukin regulation	128	1.29965e-05	3.9531e-05	9	p38alpha (MAPK14), MDM2, c-Raf-1, PDK (PDPK1), SHP-2, p70 S6 kinase1, MEK2(MAP2K2), MEK1(MAP2K1), Rb protein
49	Inflammation_NK cell cytotoxicity	163	1.3957e-05	4.1586e-05	10	MEK1/2, PKC-epsilon, Syk, c-Raf-1, PKC-alpha, Caspase-7, SHP-2, MEK2(MAP2K2), MEK1(MAP2K1), PAK1
50	Development_Melanocyte development and pigmentation	50	1.92139e-05	5.61046e-05	6	p90RSK1, PKC-beta, PDK (PDPK1), MEK1(MAP2K1), PKA-reg (cAMP-dependent), Beta-catenin
51	Inflammation_IFN-gamma signaling	109	2.97589e-05	8.51922e-05	8	PKC-delta, IRF1, Bcl-XL, p38 MAPK, JAK2, PKC-alpha, SHP-2, MEK1(MAP2K1)
52	Autophagy_Autophagy	55	3.35016e-05	9.40622e-05	6	BAD, Insulin receptor, Bcl-XL, PDK (PDPK1), MAP1LC3B, PTEN
53	Neurophysiological process_Long-term potentiation	82	3.64063e-05	0.000100289	7	MEK1/2, p90Rsk, c-Raf-1, PKC-alpha, PDK (PDPK1), p70 S6 kinase1, PKA-reg (cAMP-dependent)
54	Cell adhesion_Cadherins	183	3.81284e-05	0.000103088	10	PKC-beta, PKC-beta2, PKC-beta1, PKC-alpha, E-cadherin, LRP6, SHP-2, PTEN, PKC, Beta-catenin
55	Development_Keratinocyte differentiation	58	4.55226e-05	0.000120842	6	PKC-delta, p38alpha (MAPK14), c-Raf-1, PKC-alpha, MEK2(MAP2K2), MEK1(MAP2K1)
56	Inflammation_IL-10 anti-inflammatory response	87	5.34613e-05	0.000139381	7	p38alpha (MAPK14), Bcl-XL, p38 MAPK, MMP-2, p38beta (MAPK11), p38gamma (MAPK12), p70 S6 kinase1
57	Signal transduction_ESR1-membrane pathway	91	7.13988e-05	0.000182881	7	c-Raf-1, ErbB2, IGF-1 receptor, PDK (PDPK1), MEK2(MAP2K2), MEK1(MAP2K1), PKA-reg (cAMP-dependent)
58	Proliferation_Lymphocyte proliferation	209	0.000116991	0.000294495	10	PKC-delta, p38alpha (MAPK14), Syk, JAK2, c-Raf-1, PKC-alpha, p70 S6 kinase1, MEK2(MAP2K2), MEK1(MAP2K1), PKC-theta
59	Reproduction_Feeding and Neurohormone signaling	210	0.000121717	0.000301197	10	PKC-epsilon, IRF1, JAK2, c-Raf-1, Paxillin, PKC-alpha, p70 S6 kinase1, MEK1(MAP2K1), HIF1A, PKA-reg (cAMP-dependent)
60	Neurophysiological process_Transmission of nerve impulse	213	0.000136875	0.000333063	10	MEK1/2, PKC-beta, PRKAR1A, Syk, c-Raf-1, cPKC (conventional), PKC-alpha, MEK2(MAP2K2), MEK1(MAP2K1), PKA-reg (cAMP-dependent)
61	Immune response_T helper cell differentiation	140	0.000176024	0.000421304	8	p38alpha (MAPK14), Syk, JAK2, c-Raf-1, p38beta (MAPK11), MEK2(MAP2K2), MEK1(MAP2K1), PKC-theta
62	Neurophysiological process_Circadian rhythm	76	0.000208967	0.000492084	6	p90Rsk, c-Raf-1, cPKC (conventional), MEK2(MAP2K2), MEK1(MAP2K1), PKA-reg (cAMP-dependent)
63	Apoptosis_Apoptosis stimulation by external signals	144	0.000213811	0.000495498	8	BAD, PKC-delta, Bcl-XL, JAK2, c-Raf-1, MEK2(MAP2K2), SMAD4, MEK1(MAP2K1)
64	Cell adhesion_Integrin priming	110	0.000236056	0.000530217	7	MEK1/2, PKC-epsilon, c-Raf-1, Paxillin, PTEN, MEK2(MAP2K2), MEK1(MAP2K1)
65	Inflammation_Interferon signaling	110	0.000236056	0.000530217	7	MEK1/2, IRF1, Bcl-XL, JAK2, c-Raf-1, MEK2(MAP2K2), MEK1(MAP2K1)
66	Immune response_Phagosome in antigen presentation	241	0.000373104	0.00082535	10	ROCK, p38alpha (MAPK14), p38 MAPK, Syk, ROCK1, Paxillin, p38beta (MAPK11), PKC-alpha, p38gamma (MAPK12), PAK1
67	Inflammation_IL-6 signaling	119	0.000382826	0.000834217	7	BAD, MEK1/2, JAK2, c-Raf-1, SHP-2, MEK2(MAP2K2), MEK1(MAP2K1)
68	Cell adhesion_Cell junctions	163	0.000495693	0.00106428	8	ROCK, ROCK1, Paxillin, E-cadherin, PTEN, PKC, PAK1, Beta-catenin
69	Cell adhesion_Attractive and repulsive receptors	174	0.000764223	0.00161705	8	ROCK, ROCK1, c-Raf-1, ErbB2, Paxillin, SHP-2, ITGA2, PAK1
70	Signal transduction_CREM pathway	98	0.000825065	0.00169661	6	MEK1/2, p90Rsk, c-Raf-1, MEK2(MAP2K2), MEK1(MAP2K1), PKA-reg (cAMP-dependent)
71	Immune response_Th17-derived cytokines	98	0.000825065	0.00169661	6	Bcl-XL, p38 MAPK, Mcl-1, JAK2, MEK2(MAP2K2), MEK1(MAP2K1)
72	Inflammation_IgE signaling	140	0.00101379	0.00205574	7	MEK1/2, p38 MAPK, Syk, c-Raf-1, MEK2(MAP2K2), MEK1(MAP2K1), PKC-theta
73	Proliferation_Negative regulation of cell proliferation	183	0.00106216	0.00212432	8	MDM2, JAK2, c-Raf-1, IGF-1 receptor, SHP-2, MEK2(MAP2K2), MEK1(MAP2K1), Rb protein
74	Inflammation_Jak-STAT Pathway	185	0.00113958	0.00224836	8	Insulin receptor, MEK1/2, Syk, JAK2, IGF-1 receptor, SHP-2, MEK2(MAP2K2), MEK1(MAP2K1)
75	Apoptosis_Anti-apoptosis mediated by external signals via NF-kB	111	0.00157876	0.00307332	6	BAD, Bcl-XL, p90Rsk, Caspase-7, PDK (PDPK1), PKA-reg (cAMP-dependent)
76	Signal transduction_ESR2 pathway	77	0.00175571	0.00334488	5	Insulin receptor, c-Raf-1, p38beta (MAPK11), MEK2(MAP2K2), MEK1(MAP2K1)
77	Signal Transduction_TGF-beta, GDF and Activin signaling	154	0.00176408	0.00334488	7	p38 MAPK, c-Raf-1, IGF-1 receptor, SMAD4, MEK1(MAP2K1), HIF1A, PKC
78	Signal transduction_Neuropeptide signaling pathways	155	0.0018308	0.00342689	7	MEK1/2, PKC-epsilon, c-Raf-1, PKC-alpha, MEK2(MAP2K2), MEK1(MAP2K1), PKA-reg (cAMP-dependent)
79	Apoptosis_Apoptotic mitochondria	79	0.00196761	0.00363634	5	BAD, Bcl-XL, Mcl-1, c-Raf-1, VDAC 1
80	Response to hypoxia and oxidative stress	160	0.00219443	0.00400484	7	p38alpha (MAPK14), p38 MAPK, SOD1, p38beta (MAPK11), p38gamma (MAPK12), HIF1A, Chk2
81	Neurophysiological process_Corticoliberin signaling	49	0.00223639	0.00403102	4	cPKC (conventional), PKC-alpha, MEK1(MAP2K1), PKA-reg (cAMP-dependent)
82	Muscle contraction_Relaxin signaling	82	0.00231979	0.00413035	5	p90Rsk, MMP-2, c-Raf-1, MEK1(MAP2K1), PKA-reg (cAMP-dependent)
83	Cell adhesion_Glycoconjugates	162	0.00235463	0.00414187	7	ROCK, Syk, ROCK1, cPKC (conventional), PKC-alpha, SHP-2, PKC
84	Development_Regulation of telomere length	53	0.00298643	0.00515468	4	Rad50, PKC-alpha, PDK (PDPK1), Rb protein
85	Signal transduction_Androgen receptor nuclear signaling	126	0.00300101	0.00515468	6	p38alpha (MAPK14), MDM2, MMP-2, PTEN, Rb protein, Beta-catenin
86	DNA damage_Core	29	0.00419327	0.00711881	3	Rad50, Histone H2AX, Chk2
87	Development_Neurogenesis_Axonal guidance	229	0.0043278	0.00723253	8	ROCK, MYH9, cPKC (conventional), MEK2(MAP2K2), MyHC, MEK1(MAP2K1), PAK1, PKA-reg (cAMP-dependent)
88	Inflammation_Innate inflammatory response	181	0.00436762	0.00723253	7	PKC-beta, p38alpha (MAPK14), PKC-beta2, p38 MAPK, p38beta (MAPK11), p38gamma (MAPK12), PKC-theta
89	DNA damage_MMR repair	59	0.00440887	0.00723253	4	Rad50, MSH6, Histone H2AX, Chk2
90	Cytoskeleton_Regulation of cytoskeleton rearrangement	183	0.00463811	0.00752404	7	ROCK, ROCK1, Paxillin, PTEN, MyHC, PKC, PAK1
91	Chemotaxis	139	0.00486919	0.00781211	6	MEK1/2, p38alpha (MAPK14), p38 MAPK, Syk, MEK1(MAP2K1), Beta-catenin
92	Cardiac development_Wnt_beta-catenin, Notch, VEGF, IP3 and integrin signaling	151	0.00725061	0.0115064	6	c-Raf-1, PKC-alpha, LRP6, PTEN, MyHC, Beta-catenin
93	Cytoskeleton_Actin filaments	176	0.0147527	0.0231602	6	ROCK, MYH9, ROCK1, Paxillin, MyHC, PAK1
94	Cell adhesion_Leucocyte chemotaxis	180	0.0163225	0.025352	6	ROCK, ROCK1, Paxillin, PDK (PDPK1), PTEN, PAK1
	OE19, OE19 esophageal adenocarcinoma cell line.
Enrichment by Pathway Maps (n = 500, P and FDR <0.05)						OE19 PAC75vsVEH_C1+C2+up+down_n=69 proteins
#	Maps	Total	p-value	FDR	In Data	Network Objects from Active Data
1	Immune response_IL-3 signaling via ERK and PI3K	102	1.12062e-20	1.27303e-17	18	BAD, MEK1/2, PKC-epsilon, p70 S6 kinases, Bcl-XL, Syk, Mcl-1, p90Rsk, MDM2, JAK2, c-Raf-1, cPKC (conventional), Paxillin, A-Raf-1, PDK (PDPK1), SHP-2, RPS6, PAK1
2	Development_Gastrin in cell growth and proliferation	62	1.3793e-19	7.83443e-17	15	PKC-beta, PKC-epsilon, PKC-delta, p38alpha (MAPK14), p90Rsk, JAK2, c-Raf-1, PKC-alpha, E-cadherin, PDK (PDPK1), p70 S6 kinase1, MEK2(MAP2K2), MEK1(MAP2K1), PAK1, Beta-catenin
3	Proliferative action of Gastrin in gastric cancer	53	6.1639e-19	2.33407e-16	14	PKC-beta, p90Rsk, JAK2, c-Raf-1, cPKC (conventional), PKC-alpha, E-cadherin, PDK (PDPK1), p70 S6 kinase1, MEK2(MAP2K2), MEK1(MAP2K1), PKC, PAK1, Beta-catenin
4	Development_EGFR signaling pathway	71	1.2891e-18	3.66105e-16	15	PKC-beta, PKC-epsilon, p38alpha (MAPK14), p38 MAPK, MMP-2, JAK2, c-Raf-1, ErbB2, PKC-alpha, Caspase-7, PDK (PDPK1), MEK2(MAP2K2), MEK1(MAP2K1), PKC-theta, PAK1
5	Main pathways of Schwann cells transformation in neurofibromatosis type 1	80	8.89083e-18	2.02e-15	15	BAD, MEK1/2, Bcl-XL, p38 MAPK, c-Raf-1, ErbB2, IGF-1 receptor, PDK (PDPK1), PTEN, RPS6, p70 S6 kinase1, MEK1(MAP2K1), HIF1A, PAK1, Beta-catenin
6	Chemotaxis_Lysophosphatidic acid signaling via GPCRs	129	2.57897e-17	4.71039e-15	17	ROCK, MEK1/2, PKC-epsilon, PKC-delta, Bcl-XL, p38 MAPK, ROCK1, c-Raf-1, cPKC (conventional), Paxillin, Caspase-7, E-cadherin, PDK (PDPK1), PAK, p70 S6 kinase1, PKC, Beta-catenin
7	Signal transduction_mTORC2 downstream signaling	68	2.90253e-17	4.71039e-15	14	BAD, Insulin receptor, PKC-delta, PKC-beta2, Mcl-1, MDM2, cPKC (conventional), Paxillin, PKC-alpha, IGF-1 receptor, SCD, PKC, PKA-reg (cAMP-dependent), Beta-catenin
8	Apoptosis and survival_Anti-apoptotic action of Gastrin	43	1.08297e-16	1.45297e-14	12	ROCK, BAD, PKC-beta, Bcl-XL, Mcl-1, JAK2, c-Raf-1, PKC-alpha, PDK (PDPK1), MEK2(MAP2K2), MEK1(MAP2K1), PAK1
9	Immune response_IL-4 signaling pathway	94	1.15112e-16	1.45297e-14	15	BAD, p90RSK1, MEK1/2, PKC-delta, p38alpha (MAPK14), Bcl-XL, p38 MAPK, Syk, JAK2, c-Raf-1, p38beta (MAPK11), PDK (PDPK1), p70 S6 kinase1, PKC, PAK1
10	IGF signaling in lung cancer	44	1.48056e-16	1.68192e-14	12	BAD, Bcl-XL, p38 MAPK, p90Rsk, MMP-2, c-Raf-1, IGF-1 receptor, PDK (PDPK1), p70 S6 kinase1, MEK2(MAP2K2), Histone H2AX, MEK1(MAP2K1)
11	Apoptosis and survival_BAD phosphorylation	42	4.80932e-15	4.96671e-13	11	BAD, Bcl-XL, p90Rsk, c-Raf-1, IGF-1 receptor, PDK (PDPK1), p70 S6 kinase1, PP2C, MEK2(MAP2K2), MEK1(MAP2K1), PKA-reg (cAMP-dependent)
12	Main chemotherapy drugs and their action in SCLC cells	100	8.68099e-15	8.218e-13	14	BAD, PKC-beta, PKC-epsilon, PKC-delta, p38alpha (MAPK14), Bcl-XL, p38 MAPK, MDM2, c-Raf-1, ErbB2, PKC-alpha, RPS6, p70 S6 kinase1, MEK1(MAP2K1)
13	Oxidative stress_ROS-induced cellular signaling	108	2.62348e-14	2.29252e-12	14	Cyclin B1, PKC-beta, p38alpha (MAPK14), p38 MAPK, Syk, MDM2, SCD, PTEN, p70 S6 kinase1, AMPK alpha subunit, HIF1A, PKC, PKA-reg (cAMP-dependent), Chk2
14	Anti-apoptotic action of Gastrin in gastric cancer	35	3.35601e-14	2.72317e-12	10	ROCK, BAD, PKC-beta, Bcl-XL, Mcl-1, c-Raf-1, PKC-alpha, MEK2(MAP2K2), MEK1(MAP2K1), PAK1
15	IL-6 signaling in multiple myeloma	51	5.07976e-14	3.84707e-12	11	BAD, Bcl-XL, Mcl-1, MDM2, JAK2, c-Raf-1, PDK (PDPK1), SHP-2, MEK2(MAP2K2), MEK1(MAP2K1), Rb protein
16	Development_Role of growth factors in the maintenance of embryonic stem cell pluripotency	53	8.03655e-14	5.42472e-12	11	ROCK, ROCK1, c-Raf-1, ErbB2, IGF-1 receptor, PDK (PDPK1), SOX2, SHP-2, MEK2(MAP2K2), SMAD4, MEK1(MAP2K1)
17	Development_Gastrin in differentiation of the gastric mucosa	38	8.49295e-14	5.42472e-12	10	PKC-eta, PKC-beta, PKC-epsilon, c-Raf-1, cPKC (conventional), PKC-alpha, MEK2(MAP2K2), MEK1(MAP2K1), PKC-theta, PKC
18	Development_VEGF signaling via VEGFR2 - generic cascades	93	8.5955e-14	5.42472e-12	13	PKC-beta, p38 MAPK, ROCK1, p90Rsk, c-Raf-1, Paxillin, PKC-alpha, PDK (PDPK1), MEK2(MAP2K2), MEK1(MAP2K1), PKC, PAK1, Beta-catenin
19	Development_Differentiation of white adipocytes	54	1.00342e-13	5.99942e-12	11	p90RSK1, Insulin receptor, MEK1/2, PRKAR1A, p38alpha (MAPK14), c-Raf-1, SMAD1, MEK2(MAP2K2), SMAD4, MEK1(MAP2K1), Rb protein
20	Regulation and signaling of HGF receptor (Met) and MSP receptor (RON) in lung cancer	73	1.09253e-13	6.20555e-12	12	PKC-delta, p38alpha (MAPK14), PKC-beta2, p90Rsk, MMP-2, Paxillin, PKC-alpha, PDK (PDPK1), p70 S6 kinase1, HIF1A, Rb protein, Beta-catenin
21	EGFR family signaling in pancreatic cancer	75	1.53461e-13	8.3015e-12	12	Bcl-XL, p38 MAPK, MMP-2, JAK2, c-Raf-1, ErbB2, PDK (PDPK1), p70 S6 kinase1, MEK2(MAP2K2), MEK1(MAP2K1), PAK1, Rb protein
22	Signal transduction_IGF-1 receptor signaling pathway	58	2.33226e-13	1.20429e-11	11	BAD, MEK1/2, Bcl-XL, JAK2, c-Raf-1, IGF-1 receptor, PDK (PDPK1), SHP-2, SCD, RPS6, p70 S6 kinase1
23	Development_Flt3 signaling	44	4.30522e-13	2.1264e-11	10	BAD, Bcl-XL, p38 MAPK, p90Rsk, c-Raf-1, PDK (PDPK1), SHP-2, MEK2(MAP2K2), MEK1(MAP2K1), PAK1
24	Mechanisms of resistance to EGFR inhibitors in lung cancer	45	5.50326e-13	2.60488e-11	10	c-Raf-1, ErbB2, E-cadherin, IGF-1 receptor, PDK (PDPK1), PTEN, p70 S6 kinase1, MEK2(MAP2K2), MEK1(MAP2K1), Beta-catenin
25	Signal transduction_PTEN pathway	46	6.99126e-13	3.17683e-11	10	BAD, MDM2, c-Raf-1, Paxillin, IGF-1 receptor, PDK (PDPK1), PTEN, MEK2(MAP2K2), MEK1(MAP2K1), Beta-catenin
26	Androgen receptor activation and downstream signaling in Prostate cancer	110	7.9673e-13	3.2672e-11	13	PKC-delta, Bcl-XL, MDM2, c-Raf-1, ErbB2, E-cadherin, IGF-1 receptor, PDK (PDPK1), SHP-2, PTEN, MEK2(MAP2K2), MEK1(MAP2K1), Rb protein
27	Immune response_B cell antigen receptor (BCR) pathway	110	7.9673e-13	3.2672e-11	13	BAD, MEK1/2, PKC-beta, PKC-beta2, Bcl-XL, p38 MAPK, Syk, c-Raf-1, PDK (PDPK1), p70 S6 kinase1, MEK2(MAP2K2), MEK1(MAP2K1), Rb protein
28	Signal transduction_ERK1/2 signaling pathway	32	8.05295e-13	3.2672e-11	9	MEK1/2, PKC-beta, PKC-epsilon, PKC-delta, c-Raf-1, A-Raf-1, PKC-alpha, MEK2(MAP2K2), MEK1(MAP2K1)
29	Regulation of metabolism_Insulin signaling: generic cascades	47	8.82941e-13	3.45869e-11	10	p90RSK1, Insulin receptor, eEF2K, c-Raf-1, PDK (PDPK1), RPS6, p70 S6 kinase1, MEK2(MAP2K2), MEK1(MAP2K1), PKA-reg (cAMP-dependent)
30	Role of neuropeptides in pathogenesis of SCLC	67	1.24956e-12	4.73167e-11	11	MEK1/2, PKC-epsilon, PKC-delta, PKC-beta2, p90Rsk, c-Raf-1, cPKC (conventional), ErbB2, PKC-alpha, p70 S6 kinase1, PKC
31	Development_Stimulation of differentiation of mouse embryonic fibroblasts into adipocytes by extracellular factors	71	2.43288e-12	8.91533e-11	11	Insulin receptor, p38 MAPK, c-Raf-1, IGF-1 receptor, PDK (PDPK1), SHP-2, SMAD1, MEK2(MAP2K2), SMAD4, MEK1(MAP2K1), PKA-reg (cAMP-dependent)
32	Development_FGF-family signaling	52	2.62041e-12	9.30247e-11	10	PKC-beta, PKC-epsilon, PKC-delta, p38 MAPK, c-Raf-1, PKC-alpha, PDK (PDPK1), SHP-2, MEK2(MAP2K2), MEK1(MAP2K1)
33	Immune response_IL-6 signaling pathway via MEK/ERK and PI3K/AKT cascades	74	3.90312e-12	1.34362e-10	11	BAD, p90RSK1, MEK1/2, PKC-delta, Mcl-1, JAK2, c-Raf-1, PDK (PDPK1), SHP-2, RPS6, p70 S6 kinase1
34	Apoptosis and survival_Anti-apoptotic action of membrane-bound ESR1	38	4.51968e-12	1.51011e-10	9	BAD, p90RSK1, PKC-epsilon, Bcl-XL, c-Raf-1, PKC-alpha, PDK (PDPK1), MEK2(MAP2K2), MEK1(MAP2K1)
35	Aberrant B-Raf signaling in melanoma progression	55	4.7611e-12	1.54532e-10	10	ROCK, BAD, p90RSK1, MEK1/2, ROCK1, Mcl-1, p90Rsk, FOXM1, MEK1(MAP2K1), AMPK alpha subunit
36	Immune response_IL-5 signaling via PI3K, MAPK and NF-kB	76	5.28652e-12	1.66819e-10	11	MEK1/2, PKC-delta, Bcl-XL, p38 MAPK, Syk, Mcl-1, MMP-2, c-Raf-1, PDK (PDPK1), SHP-2, Beta-catenin
37	Immune response_IL-15 signaling via MAPK and PI3K cascades	56	5.76258e-12	1.72271e-10	10	MEK1/2, PKC-epsilon, p70 S6 kinases, p38 MAPK, Mcl-1, MDM2, XBP1, c-Raf-1, PDK (PDPK1), SHP-2
38	Immune response_IFN-gamma signaling via PI3K and NF-kB	56	5.76258e-12	1.72271e-10	10	MEK1/2, PKC-epsilon, PD-L1, PKC-delta, IRF1, JAK2, c-Raf-1, PDK (PDPK1), SHP-2, Beta-catenin
39	Development_Non-genomic action of Retinoic acid in cell differentiation	57	6.94821e-12	2.02389e-10	10	p90RSK1, MEK1/2, p90Rsk, c-Raf-1, PKC-alpha, p38gamma (MAPK12), PDK (PDPK1), HIF1A, PAK1, Rb protein
40	Development_c-Kit ligand signaling pathway during hemopoiesis	61	1.41767e-11	4.02617e-10	10	BAD, MEK1/2, p90Rsk, JAK2, c-Raf-1, Paxillin, PKC-alpha, PDK (PDPK1), SHP-2, p70 S6 kinase1
41	Signal transduction_Adenosine A1 receptor signaling pathway	62	1.68051e-11	4.65624e-10	10	BAD, MEK1/2, PKC-epsilon, p38 MAPK, MMP-2, c-Raf-1, PKC-alpha, PDK (PDPK1), PKC, PKA-reg (cAMP-dependent)
42	Proliferative action of Gastrin in pancreatic cancer	44	1.89819e-11	5.01476e-10	9	PKC-epsilon, PKC-delta, JAK2, c-Raf-1, PKC-alpha, PDK (PDPK1), p70 S6 kinase1, MEK2(MAP2K2), MEK1(MAP2K1)
43	Leptin signaling in colorectal cancer	44	1.89819e-11	5.01476e-10	9	Cyclin B1, MEK1/2, PKC-delta, Bcl-XL, JAK2, E-cadherin, PTEN, p70 S6 kinase1, Beta-catenin
44	Development_PIP3 signaling in cardiac myocytes	47	3.58545e-11	9.25698e-10	9	BAD, Insulin receptor, Bcl-XL, p90Rsk, IGF-1 receptor, PDK (PDPK1), PTEN, RPS6, p70 S6 kinase1
45	Ligand-independent activation of Androgen receptor in Prostate Cancer	67	3.76524e-11	9.50515e-10	10	Bcl-XL, MDM2, JAK2, c-Raf-1, ErbB2, IGF-1 receptor, PDK (PDPK1), MEK2(MAP2K2), MEK1(MAP2K1), Beta-catenin
46	Glomerular injury in Lupus Nephritis	92	4.52302e-11	1.11699e-09	11	MEK1/2, PKC-epsilon, PKC-beta2, IRF1, p38 MAPK, PKC-beta1, c-Raf-1, ErbB2, PKC-alpha, PDK (PDPK1), HIF1A
47	Mucin expression in CF airways	69	5.10303e-11	1.23341e-09	10	p90RSK1, MEK1/2, PKC-delta, p38alpha (MAPK14), p38 MAPK, p90Rsk, c-Raf-1, ErbB2, PKC-alpha, PKC-theta
48	Transcription_CREB signaling pathway	49	5.34325e-11	1.23876e-09	9	p38 MAPK, p90Rsk, c-Raf-1, cPKC (conventional), PKC-alpha, IGF-1 receptor, PDK (PDPK1), MEK1(MAP2K1), PKA-reg (cAMP-dependent)
49	Signal transduction_Soluble CXCL16 signaling	49	5.34325e-11	1.23876e-09	9	ROCK, MEK1/2, p38 MAPK, MMP-2, JAK2, c-Raf-1, PDK (PDPK1), p70 S6 kinase1, HIF1A
50	Deficient alpha-MSH signaling in melanoma	33	6.04276e-11	1.37292e-09	8	MEK1/2, p38alpha (MAPK14), p38 MAPK, ROCK1, c-Raf-1, PDK (PDPK1), Rb protein, PKA-reg (cAMP-dependent)
51	Development_GM-CSF signaling	50	6.47837e-11	1.38857e-09	9	BAD, PKC-beta, Bcl-XL, Mcl-1, JAK2, c-Raf-1, SHP-2, MEK2(MAP2K2), MEK1(MAP2K1)
52	Survival pathways in Prostate Cancer	50	6.47837e-11	1.38857e-09	9	BAD, Bcl-XL, Mcl-1, MDM2, c-Raf-1, PDK (PDPK1), PTEN, MEK2(MAP2K2), MEK1(MAP2K1)
53	IGF-1 signaling in multiple myeloma	50	6.47837e-11	1.38857e-09	9	BAD, MEK1/2, c-Raf-1, Paxillin, IGF-1 receptor, PDK (PDPK1), PTEN, p70 S6 kinase1, HIF1A
54	Immune response_BAFF-induced signaling	51	7.82097e-11	1.62268e-09	9	BAD, MEK1/2, PKC-beta, PKC-delta, p38 MAPK, c-Raf-1, PDK (PDPK1), RPS6, p70 S6 kinase1
55	Nicotine / Beta-adrenergic signaling in lung cancer	34	7.85627e-11	1.62268e-09	8	BAD, Mcl-1, c-Raf-1, PKC-alpha, PDK (PDPK1), MEK2(MAP2K2), MEK1(MAP2K1), PKA-reg (cAMP-dependent)
56	Immune response_IL-2 signaling via ERK, PI3K, and PLC-gamma	73	9.11047e-11	1.81049e-09	10	MEK1/2, p70 S6 kinases, Bcl-XL, Syk, c-Raf-1, SHP-2, RPS6, p70 S6 kinase1, PKC-theta, Rb protein
57	Signal transduction_Additional pathways of NF-kB activation (in the cytoplasm)	52	9.40308e-11	1.81049e-09	9	p90RSK1, PKC-beta, PKC-epsilon, PKC-delta, c-Raf-1, PKC-alpha, PDK (PDPK1), PKC-theta, PKA-reg (cAMP-dependent)
58	Signal transduction_Activation of PKC via G-Protein coupled receptor	52	9.40308e-11	1.81049e-09	9	PKC-eta, PKC-beta, PKC-epsilon, PKC-delta, c-Raf-1, PKC-alpha, MEK2(MAP2K2), MEK1(MAP2K1), PKC-theta
59	IGF signaling in HCC	52	9.40308e-11	1.81049e-09	9	Jagged1, MMP-2, c-Raf-1, IGF-1 receptor, PDK (PDPK1), MEK2(MAP2K2), MEK1(MAP2K1), HIF1A, PKC
60	Signal transduction_mTORC1 upstream signaling	74	1.0473e-10	1.95038e-09	10	p90RSK1, Insulin receptor, MEK1/2, p38alpha (MAPK14), p38 MAPK, p90Rsk, c-Raf-1, PDK (PDPK1), p70 S6 kinase1, AMPK alpha subunit
61	Signal transduction_HTR2A signaling outside the nervous system	74	1.0473e-10	1.95038e-09	10	ROCK, MEK1/2, PKC-beta, p38 MAPK, JAK2, c-Raf-1, cPKC (conventional), p70 S6 kinase1, PKC, Rb protein
62	Signal transduction_Angiotensin II/ AGTR1 signaling via p38, ERK and PI3K	100	1.13784e-10	2.08481e-09	11	MEK1/2, p70 S6 kinases, PKC-delta, p38 MAPK, Syk, p90Rsk, MMP-2, JAK2, c-Raf-1, IGF-1 receptor, PDK (PDPK1)
63	IGF-1 signaling in pancreatic cancer	36	1.29424e-10	2.33375e-09	8	MMP-2, JAK2, c-Raf-1, IGF-1 receptor, PDK (PDPK1), MEK2(MAP2K2), MEK1(MAP2K1), HIF1A
64	ERBB family and HGF signaling in gastric cancer	54	1.34345e-10	2.36744e-09	9	BAD, MEK1/2, p38 MAPK, JAK2, c-Raf-1, ErbB2, PDK (PDPK1), HIF1A, Beta-catenin
65	Nociception_Nociceptin receptor signaling	76	1.37545e-10	2.36744e-09	10	ROCK, MEK1/2, p38 MAPK, p90Rsk, JAK2, c-Raf-1, cPKC (conventional), PKC-alpha, PKC, PKA-reg (cAMP-dependent)
66	Signal transduction_Angiotensin II/AGTR1 signaling via Notch, Beta-catenin and NF-kB pathways	76	1.37545e-10	2.36744e-09	10	p90RSK1, p38 MAPK, ROCK1, MMP-2, E-cadherin, IGF-1 receptor, PDK (PDPK1), PKC, PAK1, Beta-catenin
67	Development_Fetal brown fat cell differentiation	55	1.59699e-10	2.70773e-09	9	Insulin receptor, JAK2, c-Raf-1, IGF-1 receptor, PDK (PDPK1), p70 S6 kinase1, MEK2(MAP2K2), MEK1(MAP2K1), PKA-reg (cAMP-dependent)
68	Development_Growth factors in regulation of oligodendrocyte precursor cell survival	37	1.64171e-10	2.74262e-09	8	BAD, Bcl-XL, p90Rsk, c-Raf-1, ErbB2, IGF-1 receptor, PDK (PDPK1), p70 S6 kinase1
69	Development_PTHR1 in bone and cartilage development	78	1.79227e-10	2.95075e-09	10	BAD, MEK1/2, p38alpha (MAPK14), PKC-beta1, c-Raf-1, PKC-alpha, LRP6, PKC, PKA-reg (cAMP-dependent), Beta-catenin
70	Immune response_Role of integrins in NK cells cytotoxicity	38	2.06744e-10	3.35517e-09	8	PKC-epsilon, p38 MAPK, c-Raf-1, Paxillin, SHP-2, MEK2(MAP2K2), MEK1(MAP2K1), PAK1
71	HGF signaling in melanoma	39	2.5859e-10	4.13744e-09	8	PKC-beta2, Bcl-XL, p38 MAPK, PKC-alpha, E-cadherin, MEK1(MAP2K1), HIF1A, Beta-catenin
72	Oxidative stress_Activation of NADPH oxidase	59	3.08344e-10	4.86498e-09	9	MEK1/2, PKC-delta, PKC-beta2, p38 MAPK, cPKC (conventional), PKC-alpha, PDK (PDPK1), PKC, PAK1
73	IL-6 signaling in Prostate Cancer	40	3.21364e-10	5.00096e-09	8	Mcl-1, c-Raf-1, ErbB2, PDK (PDPK1), SHP-2, PTEN, MEK2(MAP2K2), MEK1(MAP2K1)
74	IGF family signaling in colorectal cancer	60	3.60654e-10	5.53653e-09	9	MEK1/2, Bcl-XL, Rad51, c-Raf-1, IGF-1 receptor, PTEN, p70 S6 kinase1, HIF1A, Beta-catenin
75	Main growth factor signaling cascades in multiple myeloma cells	41	3.96957e-10	6.01257e-09	8	BAD, c-Raf-1, IGF-1 receptor, PDK (PDPK1), PTEN, MEK2(MAP2K2), MEK1(MAP2K1), HIF1A
76	G-protein signaling_Ras family GTPases in kinase cascades	26	4.49251e-10	6.71511e-09	7	p38alpha (MAPK14), p38 MAPK, c-Raf-1, p38beta (MAPK11), MEK2(MAP2K2), MEK1(MAP2K1), PAK1
77	Role of TNF-alpha in type 2 diabetes in skeletal muscle cells	42	4.87516e-10	7.10024e-09	8	Insulin receptor, PKC-epsilon, PKC-delta, p38beta (MAPK11), PKC-alpha, MEK1(MAP2K1), AMPK alpha subunit, PKC-theta
78	Growth factors in regulation of oligodendrocyte precursor cells survival in multiple sclerosis	42	4.87516e-10	7.10024e-09	8	BAD, Bcl-XL, p90Rsk, c-Raf-1, ErbB2, IGF-1 receptor, PDK (PDPK1), p70 S6 kinase1
79	Immune response_Fc epsilon RI pathway: Lyn-mediated cytokine production	87	5.40823e-10	7.7769e-09	10	MEK1/2, PKC-beta, PKC-delta, p38 MAPK, Syk, PKC-beta1, c-Raf-1, PKC-alpha, PKC, PAK1
80	Signal transduction_AKT signaling	43	5.95477e-10	8.24954e-09	8	BAD, Bcl-XL, MDM2, IGF-1 receptor, PDK (PDPK1), PTEN, RPS6, p70 S6 kinase1
81	Nicotine / nAChR alpha-7 signaling in NSCLC	43	5.95477e-10	8.24954e-09	8	p90Rsk, c-Raf-1, PKC-alpha, PDK (PDPK1), MEK2(MAP2K2), MEK1(MAP2K1), HIF1A, Rb protein
82	Immune response_Substance P-stimulated expression of proinflammatory cytokines via MAPKs	43	5.95477e-10	8.24954e-09	8	MEK1/2, PKC-epsilon, PKC-delta, p38 MAPK, c-Raf-1, PKC-alpha, PDK (PDPK1), PKC-theta
83	HCV-dependent cytoplasmic signaling leading to HCC	27	6.02987e-10	8.25292e-09	7	BAD, Cyclin B1, p38 MAPK, c-Raf-1, PDK (PDPK1), MEK1(MAP2K1), PKC
84	Development_Estrogen-independent activation of ESR1 and ESR2	44	7.23587e-10	9.78566e-09	8	p90RSK1, c-Raf-1, ErbB2, IGF-1 receptor, PDK (PDPK1), MEK2(MAP2K2), MEK1(MAP2K1), PKA-reg (cAMP-dependent)
85	Role of Tissue factor-induced Thrombin signaling in cancerogenesis	65	7.57516e-10	1.0124e-08	9	ROCK, MMP-2, c-Raf-1, ErbB2, Paxillin, PKC-alpha, PDK (PDPK1), MEK2(MAP2K2), MEK1(MAP2K1)
86	Regulation of Beta-catenin activity in melanoma	28	7.9934e-10	1.05587e-08	7	Bcl-XL, Mcl-1, MMP-2, ErbB2, E-cadherin, PKA-reg (cAMP-dependent), Beta-catenin
87	Development_EPO-induced MAPK pathway	45	8.74938e-10	1.14245e-08	8	PKC-epsilon, Syk, JAK2, c-Raf-1, PKC-alpha, MEK2(MAP2K2), MEK1(MAP2K1), PAK1
88	Immune response_IL-11 signaling pathway via MEK/ERK and PI3K/AKT cascades	67	1.00151e-09	1.26413e-08	9	MEK1/2, p70 S6 kinases, p90Rsk, JAK2, c-Raf-1, PDK (PDPK1), SHP-2, RPS6, Rb protein
89	Development_Growth factors in regulation of oligodendrocyte progenitor cell proliferation	67	1.00151e-09	1.26413e-08	9	c-Raf-1, ErbB2, IGF-1 receptor, PDK (PDPK1), SHP-2, p70 S6 kinase1, MEK2(MAP2K2), MEK1(MAP2K1), PKC
90	Development_Thrombopoietin signaling via ERK1/2 and PI3K	67	1.00151e-09	1.26413e-08	9	MEK1/2, Bcl-XL, p38 MAPK, JAK2, c-Raf-1, PDK (PDPK1), SHP-2, p70 S6 kinase1, HIF1A
91	Apoptosis and survival_IL-17-induced CIKS-independent signaling pathways	46	1.053e-09	1.30022e-08	8	p38alpha (MAPK14), p38 MAPK, p90Rsk, JAK2, c-Raf-1, PDK (PDPK1), MEK2(MAP2K2), MEK1(MAP2K1)
92	Transcription_Hypoxia- and receptor-mediated HIF-1 activation	46	1.053e-09	1.30022e-08	8	MEK1/2, p38 MAPK, MDM2, ErbB2, PDK (PDPK1), RPS6, p70 S6 kinase1, HIF1A
93	Immune response_IFN-alpha/beta signaling via PI3K and NF-kB pathways	94	1.1735e-09	1.43344e-08	10	p90RSK1, MEK1/2, PKC-epsilon, p70 S6 kinases, PKC-delta, c-Raf-1, PKC-alpha, PDK (PDPK1), RPS6, Rb protein
94	Development_TGF-beta-dependent induction of EMT via MAPK	47	1.26164e-09	1.52471e-08	8	p38alpha (MAPK14), p38 MAPK, MMP-2, c-Raf-1, E-cadherin, PTEN, MEK2(MAP2K2), MEK1(MAP2K1)
95	Neuropeptide signaling in pancreatic cancer	48	1.5052e-09	1.78115e-08	8	PKC-eta, PKC-beta, PKC-epsilon, PKC-beta2, c-Raf-1, PKC-alpha, MEK2(MAP2K2), MEK1(MAP2K1)
96	Neuroendocrine transdifferentiation in Prostate Cancer	48	1.5052e-09	1.78115e-08	8	c-Raf-1, IGF-1 receptor, PDK (PDPK1), p70 S6 kinase1, MEK2(MAP2K2), MEK1(MAP2K1), PKA-reg (cAMP-dependent), Beta-catenin
97	Tissue Factor signaling in cancer via PAR1 and PAR2	49	1.78847e-09	2.07316e-08	8	Bcl-XL, JAK2, c-Raf-1, PKC-alpha, SHP-2, p70 S6 kinase1, MEK2(MAP2K2), MEK1(MAP2K1)
98	Development_G-CSF signaling	49	1.78847e-09	2.07316e-08	8	Bcl-XL, p38 MAPK, JAK2, c-Raf-1, PDK (PDPK1), SHP-2, MEK2(MAP2K2), MEK1(MAP2K1)
99	Development_Thromboxane A2 signaling pathway	50	2.11679e-09	2.38086e-08	8	MEK1/2, p38 MAPK, c-Raf-1, cPKC (conventional), p70 S6 kinase1, PKC, PKA-reg (cAMP-dependent), Beta-catenin
100	Cigarette smoke-induced proliferation, metaplasia and survival of airway epithelial cells	50	2.11679e-09	2.38086e-08	8	MEK1/2, p38alpha (MAPK14), p90Rsk, MMP-2, c-Raf-1, p38beta (MAPK11), PDK (PDPK1), PAK1
101	The role of PTEN and PI3K signaling in melanoma	50	2.11679e-09	2.38086e-08	8	BAD, Mcl-1, JAK2, E-cadherin, PDK (PDPK1), PTEN, p70 S6 kinase1, Beta-catenin
102	Neurophysiological process_Thyroliberin signaling	73	2.19595e-09	2.44568e-08	9	MEK1/2, PKC-beta, PKC-epsilon, PKC-delta, c-Raf-1, cPKC (conventional), PKC-alpha, PKC, PKA-reg (cAMP-dependent)
103	IL-6 signaling in breast cancer cells	53	3.43416e-09	3.71543e-08	8	MEK1/2, Bcl-XL, Jagged1, Mcl-1, JAK2, c-Raf-1, E-cadherin, SHP-2
104	Cell cycle_Influence of Ras and Rho proteins on G1/S Transition	53	3.43416e-09	3.71543e-08	8	MDM2, c-Raf-1, PDK (PDPK1), p70 S6 kinase1, MEK2(MAP2K2), MEK1(MAP2K1), PAK1, Rb protein
105	EGFR signaling pathway in lung cancer	53	3.43416e-09	3.71543e-08	8	Bcl-XL, Mcl-1, JAK2, ErbB2, PDK (PDPK1), PTEN, p70 S6 kinase1, HIF1A
106	Immune response _CCR3 signaling in eosinophils	77	3.5651e-09	3.82072e-08	9	ROCK, p38 MAPK, c-Raf-1, PKC-alpha, PDK (PDPK1), MEK2(MAP2K2), MyHC, MEK1(MAP2K1), PAK1
107	Apoptosis and survival_Regulation of apoptosis by mitochondrial proteins	106	3.85598e-09	4.09383e-08	10	BAD, PKC-delta, p38alpha (MAPK14), Bcl-XL, p38 MAPK, ROCK1, Mcl-1, SOD1, VDAC 1, PP2C
108	Development_FGFR signaling pathway	54	4.00804e-09	4.21586e-08	8	PKC-delta, p38 MAPK, c-Raf-1, PDK (PDPK1), SHP-2, MEK2(MAP2K2), MEK1(MAP2K1), PAK1
109	Tau pathology in Alzheimer disease	55	4.66307e-09	4.85986e-08	8	p38alpha (MAPK14), p38 MAPK, MAP1LC3A, p38beta (MAPK11), Caspase-7, p38gamma (MAPK12), PP2C, PKC
110	Prolactin/ ERK signaling in breast cancer	36	5.3804e-09	5.34287e-08	7	MEK1/2, MMP-2, JAK2, c-Raf-1, Paxillin, PDK (PDPK1), PAK1
111	Role of FSH and Lutropin in ovarian cancer	56	5.40872e-09	5.34287e-08	8	MEK1/2, PKC-delta, MDM2, MMP-2, ErbB2, PKC-alpha, HIF1A, PKA-reg (cAMP-dependent)
112	MAPK-mediated proliferation of normal and asthmatic smooth muscle cells	56	5.40872e-09	5.34287e-08	8	MEK1/2, p70 S6 kinases, p38alpha (MAPK14), p90Rsk, c-Raf-1, ErbB2, PKC-alpha, Rb protein
113	Regulation of Beta-catenin activity in colorectal cancer	56	5.40872e-09	5.34287e-08	8	MEK1/2, PKC-beta, PKC-delta, eEF2K, E-cadherin, PTEN, PKA-reg (cAMP-dependent), Beta-catenin
114	Development_YAP/TAZ-mediated co-regulation of transcription	56	5.40872e-09	5.34287e-08	8	Bcl-XL, SOX2, FOXM1, SMAD1, UFO, SMAD4, HIF1A, Beta-catenin
115	Mitogenic action of ErbB2 in breast cancer	56	5.40872e-09	5.34287e-08	8	Cyclin B1, MEK1/2, c-Raf-1, ErbB2, PDK (PDPK1), p70 S6 kinase1, PAK1, Beta-catenin
116	CCR7 signaling pathways in dendritic cells in allergic contact dermatitis	57	6.25531e-09	6.12589e-08	8	ROCK, p38 MAPK, c-Raf-1, Paxillin, PDK (PDPK1), MEK2(MAP2K2), MEK1(MAP2K1), PAK1
117	Development_Prolactin receptor signaling	58	7.21411e-09	6.94511e-08	8	PKC-delta, IRF1, Bcl-XL, JAK2, c-Raf-1, SHP-2, MEK2(MAP2K2), MEK1(MAP2K1)
118	Putative role of Estrogen receptor and Androgen receptor signaling in progression of lung cancer	58	7.21411e-09	6.94511e-08	8	BAD, Bcl-XL, p38 MAPK, c-Raf-1, E-cadherin, p70 S6 kinase1, MEK2(MAP2K2), MEK1(MAP2K1)
119	EGF- and HGF-dependent stimulation of metastasis in gastric cancer	22	7.76548e-09	7.41309e-08	6	c-Raf-1, Paxillin, E-cadherin, MEK2(MAP2K2), MEK1(MAP2K1), HIF1A
120	Signal transduction_mTORC1 downstream signaling	60	9.5184e-09	9.01075e-08	8	BAD, p70 S6 kinases, eEF2K, MDM2, SCD, RPS6, p70 S6 kinase1, HIF1A
121	Role of tumor microenvironment in plexiform neurofibroma formation in neurofibromatosis type 1	39	9.74291e-09	9.14706e-08	7	MEK1/2, p38 MAPK, MMP-2, c-Raf-1, PDK (PDPK1), MEK1(MAP2K1), PAK1
122	Muscle contraction_Oxytocin signaling in uterus and mammary gland	62	1.24328e-08	1.15767e-07	8	ROCK, PKC-beta, c-Raf-1, cPKC (conventional), PKC-alpha, MEK2(MAP2K2), MEK1(MAP2K1), PKC
123	IGF-1 receptor/EGFR cooperation in lung cancer	24	1.38484e-08	1.27901e-07	6	BAD, PKC-delta, p90Rsk, IGF-1 receptor, PDK (PDPK1), p70 S6 kinase1
124	HGF signaling in colorectal cancer	64	1.60875e-08	1.47382e-07	8	MEK1/2, MMP-2, c-Raf-1, E-cadherin, SHP-2, PTEN, p70 S6 kinase1, Beta-catenin
125	GLP-1 in inhibition of beta cell proliferation and function in type 2 diabetes	42	1.67949e-08	1.52632e-07	7	p90RSK1, MEK1/2, c-Raf-1, IGF-1 receptor, PDK (PDPK1), PKA-reg (cAMP-dependent), Beta-catenin
126	Development_The role of GDNF ligand family/ RET receptor in cell survival, growth and proliferation	92	1.75944e-08	1.58629e-07	9	ROCK, MEK1/2, p38alpha (MAPK14), Bcl-XL, c-Raf-1, Paxillin, PDK (PDPK1), SHP-2, HIF1A
127	Apoptosis and survival_Apoptotic Activin A signaling	25	1.81173e-08	1.62057e-07	6	Bcl-XL, c-Raf-1, PDK (PDPK1), MEK2(MAP2K2), SMAD4, MEK1(MAP2K1)
128	Development_ACM2 and ACM4 activation of ERK	43	1.99448e-08	1.74287e-07	7	p90RSK1, PKC-epsilon, PKC-delta, c-Raf-1, PKC-alpha, MEK2(MAP2K2), MEK1(MAP2K1)
129	Prostaglandins and leukotrienes-mediated induction of expression of mucins in normal and asthmatic epithelium	43	1.99448e-08	1.74287e-07	7	p90RSK1, PKC-epsilon, c-Raf-1, PKC-alpha, MEK2(MAP2K2), MEK1(MAP2K1), PKA-reg (cAMP-dependent)
130	Th2-cytokines-induced expression of mucins in asthma	43	1.99448e-08	1.74287e-07	7	p90RSK1, p38alpha (MAPK14), JAK2, c-Raf-1, SMAD4, MEK1(MAP2K1), HIF1A
131	ErbB2-induced breast cancer cell invasion	67	2.32966e-08	2.01416e-07	8	MEK1/2, p38 MAPK, MMP-2, c-Raf-1, ErbB2, PKC-alpha, PDK (PDPK1), PAK1
132	Development_Activation of Erk by ACM1, ACM3 and ACM5	44	2.35813e-08	2.01416e-07	7	p90RSK1, PKC-epsilon, c-Raf-1, PKC-alpha, ITGA2, MEK2(MAP2K2), MEK1(MAP2K1)
133	Influence of smoking on activation of EGFR signaling in lung cancer cells	44	2.35813e-08	2.01416e-07	7	p38alpha (MAPK14), MMP-2, c-Raf-1, p38beta (MAPK11), MEK2(MAP2K2), MEK1(MAP2K1), PKA-reg (cAMP-dependent)
134	Immune response_Sublytic effects of membrane attack complex	68	2.62498e-08	2.20888e-07	8	BAD, Cyclin B1, MEK1/2, IRF1, Bcl-XL, p38 MAPK, c-Raf-1, PKC
135	Immune response_Gastrin in inflammatory response	68	2.62498e-08	2.20888e-07	8	PKC-epsilon, PKC-delta, p38alpha (MAPK14), c-Raf-1, PKC-alpha, PDK (PDPK1), MEK2(MAP2K2), MEK1(MAP2K1)
136	LKB1 signaling pathway in lung cancer cells	45	2.7764e-08	2.31911e-07	7	E-cadherin, PTEN, p70 S6 kinase1, AMPK alpha subunit, HIF1A, PAK1, Beta-catenin
137	Pancreatic cancer cell resistance to Tarceva (erlotinib)	27	2.99363e-08	2.48231e-07	6	ErbB2, E-cadherin, PDK (PDPK1), PTEN, p70 S6 kinase1, Beta-catenin
138	Mechanisms of drug resistance in SCLC	70	3.31363e-08	2.72774e-07	8	BAD, PKC-epsilon, Bcl-XL, Rad51, IGF-1 receptor, PDK (PDPK1), RPS6, p70 S6 kinase1
139	Development_Delta-type opioid receptor signaling via G-protein alpha-14	28	3.78827e-08	3.08629e-07	6	PKC-epsilon, JAK2, c-Raf-1, PKC-alpha, MEK2(MAP2K2), MEK1(MAP2K1)
140	Canonical Leptin pathways in breast cancer	47	3.80353e-08	3.08629e-07	7	MEK1/2, JAK2, c-Raf-1, PDK (PDPK1), SHP-2, HIF1A, Beta-catenin
141	Signal transduction_Calcium-mediated signaling	72	4.15266e-08	3.34569e-07	8	ROCK, BAD, PKC-beta, p38 MAPK, cPKC (conventional), PKC-alpha, AMPK alpha subunit, PKC
142	Oxidative stress_Role of IL-8 signaling pathway in respiratory burst	48	4.42721e-08	3.49258e-07	7	PKC-epsilon, PKC-delta, PKC-beta2, p38 MAPK, PKC-beta1, PKC-alpha, PAK1
143	Signal transduction_Adenosine A3 receptor signaling pathway	48	4.42721e-08	3.49258e-07	7	BAD, MEK1/2, PKC-delta, p38 MAPK, PDK (PDPK1), HIF1A, PKC
144	K-RAS signaling in lung cancer	48	4.42721e-08	3.49258e-07	7	c-Raf-1, E-cadherin, PDK (PDPK1), PTEN, MEK2(MAP2K2), MEK1(MAP2K1), Beta-catenin
145	Reproduction_Gonadotropin-releasing hormone (GnRH) signaling	73	4.63673e-08	3.63264e-07	8	PKC-epsilon, PKC-delta, p38alpha (MAPK14), p90Rsk, c-Raf-1, MEK2(MAP2K2), MEK1(MAP2K1), PKA-reg (cAMP-dependent)
146	Neurophysiological process_Leptin signaling in neurons	50	5.93679e-08	4.55688e-07	7	JAK2, PDK (PDPK1), PTEN, RPS6, p70 S6 kinase1, AMPK alpha 2 subunit, AMPK alpha subunit
147	Immune response_C5a signaling	50	5.93679e-08	4.55688e-07	7	BAD, MEK1/2, p38 MAPK, p90Rsk, c-Raf-1, PDK (PDPK1), PKC
148	Immune response_IL-13 signaling via PI3K-ERK pathway	50	5.93679e-08	4.55688e-07	7	PKC-epsilon, PKC-delta, JAK2, c-Raf-1, SHP-2, MEK2(MAP2K2), MEK1(MAP2K1)
149	Development_FGF and BMP signaling in early embryonic hepatogenesis	31	7.27725e-08	5.51131e-07	6	c-Raf-1, SHP-2, SMAD1, MEK2(MAP2K2), SMAD4, MEK1(MAP2K1)
150	Mechanisms of K-RAS addiction in lung cancer cells	31	7.27725e-08	5.51131e-07	6	BAD, Bcl-XL, Syk, E-cadherin, PTEN, p70 S6 kinase1
151	G-protein signaling_Proinsulin C-peptide signaling	52	7.86019e-08	5.83606e-07	7	PKC-epsilon, PKC-delta, c-Raf-1, PKC-alpha, PDK (PDPK1), MEK2(MAP2K2), MEK1(MAP2K1)
152	Development_Endothelin-1/EDNRA signaling	52	7.86019e-08	5.83606e-07	7	PKC-epsilon, PKC-delta, p38alpha (MAPK14), c-Raf-1, MEK2(MAP2K2), MEK1(MAP2K1), Beta-catenin
153	Immune response_Lysophosphatidic acid signaling via NF-kB	52	7.86019e-08	5.83606e-07	7	PKC-delta, Bcl-XL, p38 MAPK, p90Rsk, MMP-2, Caspase-7, PKC
154	Chemotaxis_SDF-1/ CXCR4-induced chemotaxis of immune cells	79	8.69066e-08	6.41078e-07	8	MEK1/2, ROCK1, JAK2, Paxillin, PAK, p70 S6 kinase1, PAK1, PKA-reg (cAMP-dependent)
155	Translation_Translation regulation by Alpha-1 adrenergic receptors	53	9.00404e-08	6.47379e-07	7	PKC-epsilon, PKC-delta, eEF2K, c-Raf-1, p70 S6 kinase1, MEK2(MAP2K2), MEK1(MAP2K1)
156	Regulation of VEGF expression in lung cancer	53	9.00404e-08	6.47379e-07	7	ROCK, MMP-2, JAK2, ErbB2, PDK (PDPK1), p70 S6 kinase1, HIF1A
157	Immune response_Inhibitory PD-1 signaling in T cells	53	9.00404e-08	6.47379e-07	7	PD-L1, Bcl-XL, Syk, PDK (PDPK1), SHP-2, PTEN, PKC-theta
158	Signal transduction_CXCR4 signaling via MAPKs cascades	53	9.00404e-08	6.47379e-07	7	ROCK, BAD, MEK1/2, p38 MAPK, c-Raf-1, PAK, MEK1(MAP2K1)
159	Translation_Regulation of EIF4F activity	54	1.02854e-07	7.30262e-07	7	p38 MAPK, c-Raf-1, PDK (PDPK1), p70 S6 kinase1, MEK2(MAP2K2), MEK1(MAP2K1), PAK1
160	Growth factors in regulation of oligodendrocyte precursor cells proliferation in multiple sclerosis	54	1.02854e-07	7.30262e-07	7	c-Raf-1, PDK (PDPK1), SHP-2, p70 S6 kinase1, MEK2(MAP2K2), MEK1(MAP2K1), PKC
161	Chemotaxis_CCL2-induced chemotaxis	55	1.17173e-07	8.21659e-07	7	ROCK, MEK1/2, PKC-beta, p38 MAPK, JAK2, c-Raf-1, Paxillin
162	Immune response_Role of DAP12 receptors in NK cells	55	1.17173e-07	8.21659e-07	7	Syk, c-Raf-1, SHP-2, MEK2(MAP2K2), MEK1(MAP2K1), PKC-theta, PAK1
163	Apoptosis and survival_Role of CDK5 in neuronal death and survival	34	1.3066e-07	8.99571e-07	6	BAD, PKC-delta, c-Raf-1, ErbB2, PDK (PDPK1), MEK1(MAP2K1)
164	Development_CNTF receptor signaling	34	1.3066e-07	8.99571e-07	6	JAK2, c-Raf-1, SHP-2, p70 S6 kinase1, MEK2(MAP2K2), MEK1(MAP2K1)
165	Oxidative stress_ROS-mediated activation of MAPK via inhibition of phosphatases	34	1.3066e-07	8.99571e-07	6	Insulin receptor, MEK1/2, p38 MAPK, SOD1, c-Raf-1, SHP-2
166	Signal transduction_Somatostatin signaling via SSTR1, SSTR3, SSTR4, and SSTR5	56	1.3314e-07	9.11124e-07	7	MEK1/2, PKC-delta, JAK2, c-Raf-1, SHP-2, PKA-reg (cAMP-dependent), Beta-catenin
167	Regulation of metabolism_Insulin regulation of glycogen metabolism	57	1.50903e-07	1.02039e-06	7	p90RSK1, Insulin receptor, c-Raf-1, PDK (PDPK1), MEK2(MAP2K2), MEK1(MAP2K1), PKA-reg (cAMP-dependent)
168	Signal transduction_Angiotensin II signaling via Beta-arrestin	57	1.50903e-07	1.02039e-06	7	ROCK, BAD, p70 S6 kinases, Bcl-XL, p90Rsk, c-Raf-1, MEK1(MAP2K1)
169	Role of growth factor receptors transactivation by Hyaluronic acid / CD44 signaling in tumor progression	35	1.56791e-07	1.04773e-06	6	MEK1/2, PKC-delta, MMP-2, c-Raf-1, ErbB2, PKC-alpha
170	Role of Tissue factor in cancer independent of coagulation protease signaling	35	1.56791e-07	1.04773e-06	6	p38 MAPK, c-Raf-1, PKC-alpha, MEK2(MAP2K2), MEK1(MAP2K1), PAK1
171	Signal transduction_Non-apoptotic FasR(CD95) signaling	86	1.69708e-07	1.12692e-06	8	MEK1/2, p38alpha (MAPK14), p38 MAPK, Syk, MMP-2, c-Raf-1, p38beta (MAPK11), PDK (PDPK1)
172	Immune response_CCR5 signaling in macrophages and T lymphocytes	58	1.70625e-07	1.12692e-06	7	p38 MAPK, JAK2, Paxillin, PKC-alpha, PDK (PDPK1), MEK2(MAP2K2), MEK1(MAP2K1)
173	Development_EPO-induced Jak-STAT pathway	36	1.87073e-07	1.21437e-06	6	Bcl-XL, JAK2, c-Raf-1, SHP-2, MEK2(MAP2K2), MEK1(MAP2K1)
174	HBV signaling via protein kinases leading to HCC	36	1.87073e-07	1.21437e-06	6	c-Raf-1, cPKC (conventional), PKC-alpha, MEK2(MAP2K2), MEK1(MAP2K1), PKC
175	PR action in breast cancer: stimulation of cell growth and proliferation	36	1.87073e-07	1.21437e-06	6	MEK1/2, Bcl-XL, MMP-2, JAK2, c-Raf-1, ErbB2
176	Signal transduction_Somatostatin signaling via SSTR2	59	1.92477e-07	1.24235e-06	7	Insulin receptor, MEK1/2, PKC-epsilon, JAK2, PKC-alpha, PDK (PDPK1), SHP-2
177	EGFR signaling pathway in colorectal cancer	60	2.16642e-07	1.36725e-06	7	BAD, MEK1/2, Bcl-XL, p90Rsk, ErbB2, PDK (PDPK1), PTEN
178	Oxidative stress_ROS-mediated MAPK activation via canonical pathways	60	2.16642e-07	1.36725e-06	7	MEK1/2, PKC-epsilon, PKC-delta, p38 MAPK, JAK2, c-Raf-1, SHP-2
179	Stimulation of gastric acid secretion in gastric cancer	60	2.16642e-07	1.36725e-06	7	PKC-beta, PKC-epsilon, c-Raf-1, PKC-alpha, MEK2(MAP2K2), MEK1(MAP2K1), PKA-reg (cAMP-dependent)
180	Immune response_TREM1 signaling pathway	60	2.16642e-07	1.36725e-06	7	BAD, p90RSK1, Syk, c-Raf-1, PDK (PDPK1), MEK2(MAP2K2), MEK1(MAP2K1)
181	FGFR3 signaling in multiple myeloma	37	2.22003e-07	1.38569e-06	6	Bcl-XL, Mcl-1, JAK2, c-Raf-1, PDK (PDPK1), MEK1(MAP2K1)
182	Development_Delta-type opioid receptor mediated cardioprotection	37	2.22003e-07	1.38569e-06	6	PKC-delta, JAK2, c-Raf-1, PDK (PDPK1), MEK2(MAP2K2), MEK1(MAP2K1)
183	G-protein signaling_G-Protein alpha-12 signaling pathway	38	2.62121e-07	1.60957e-06	6	ROCK, p38 MAPK, c-Raf-1, MEK2(MAP2K2), MEK1(MAP2K1), PAK1
184	Insulin-like growth factor family signaling in melanoma	38	2.62121e-07	1.60957e-06	6	p38 MAPK, MDM2, IGF-1 receptor, MEK1(MAP2K1), PKC, Beta-catenin
185	Development_SDF-1 signaling in hematopoietic stem cell homing	38	2.62121e-07	1.60957e-06	6	MEK1/2, JAK2, c-Raf-1, Paxillin, PDK (PDPK1), PAK1
186	TrkB signaling in Huntington's disease	39	3.08008e-07	1.84157e-06	6	p90Rsk, c-Raf-1, PDK (PDPK1), MEK2(MAP2K2), MEK1(MAP2K1), PKC
187	Cell cycle progression in Prostate Cancer	39	3.08008e-07	1.84157e-06	6	p38 MAPK, JAK2, Cyclin B, p70 S6 kinase1, Rb protein, Beta-catenin
188	Resistance of melanoma cells to Apo-2L(TNFSF10)-induced apoptosis	39	3.08008e-07	1.84157e-06	6	PKC-epsilon, Bcl-XL, Mcl-1, JAK2, c-Raf-1, MEK1(MAP2K1)
189	Signal transduction_Leptin signaling via JAK/STAT and MAPK cascade	39	3.08008e-07	1.84157e-06	6	MEK1/2, Bcl-XL, p90Rsk, JAK2, SHP-2, RPS6
190	Autocrine Somatotropin signaling in breast cancer	39	3.08008e-07	1.84157e-06	6	MEK1/2, p38alpha (MAPK14), SOD1, JAK2, c-Raf-1, E-cadherin
191	Development_FGF2-induced self-renewal of adult neural stem cells	40	3.60291e-07	2.12067e-06	6	Jagged1, c-Raf-1, PDK (PDPK1), SHP-2, MEK1(MAP2K1), PKC
192	Reproduction_Progesterone-mediated oocyte maturation	40	3.60291e-07	2.12067e-06	6	p90RSK1, Cyclin B1, p90Rsk, c-Raf-1, MEK1(MAP2K1), PKA-reg (cAMP-dependent)
193	Development_Astrocyte differentiation from adult stem cells	40	3.60291e-07	2.12067e-06	6	MEK1/2, JAK2, c-Raf-1, SHP-2, SMAD1, SMAD4
194	Ovarian cancer (main signaling cascades)	65	3.79391e-07	2.21019e-06	7	MEK1/2, MMP-2, ErbB2, E-cadherin, PTEN, PKA-reg (cAMP-dependent), Beta-catenin
195	Signal transduction_PDGF signaling via MAPK cascades	65	3.79391e-07	2.21019e-06	7	MEK1/2, PKC-delta, p38 MAPK, p90Rsk, MMP-2, c-Raf-1, SHP-2
196	Stem cells_Inhibition of Hedgehog signaling in medulloblastoma stem cells	41	4.19642e-07	2.41986e-06	6	c-Raf-1, SHP-2, MEK2(MAP2K2), MEK1(MAP2K1), PAK1, PKA-reg (cAMP-dependent)
197	Development_Regulation of lung epithelial progenitor cell differentiation	41	4.19642e-07	2.41986e-06	6	p38alpha (MAPK14), Jagged1, E-cadherin, SMAD1, SMAD4, Beta-catenin
198	Role of microRNAs in cell migration, survival and angiogenesis in colorectal cancer	67	4.68465e-07	2.68776e-06	7	MMP-2, IGF-1 receptor, PTEN, p70 S6 kinase1, UFO, SMAD4, HIF1A
199	Development_VEGF signaling and activation	42	4.86783e-07	2.71071e-06	6	PKC-beta, c-Raf-1, PKC-alpha, MEK2(MAP2K2), MEK1(MAP2K1), PKC
200	Inhibition of apoptosis in gastric cancer	42	4.86783e-07	2.71071e-06	6	ROCK, BAD, Bcl-XL, Mcl-1, Caspase-7, PAK1
201	Immune response_PIP3 signaling in B lymphocytes	42	4.86783e-07	2.71071e-06	6	PKC-beta, Syk, p90Rsk, PDK (PDPK1), PTEN, p70 S6 kinase1
202	Development_Growth hormone signaling via PI3K/AKT and MAPK cascades	42	4.86783e-07	2.71071e-06	6	p38alpha (MAPK14), JAK2, c-Raf-1, SHP-2, p70 S6 kinase1, MEK1(MAP2K1)
203	Chemoresistance pathways mediated by constitutive activation of PI3K pathway and BCL-2 in small cell lung cancer	42	4.86783e-07	2.71071e-06	6	Bcl-XL, Caspase-7, IGF-1 receptor, PDK (PDPK1), RPS6, p70 S6 kinase1
204	Oxidative stress_Activation of NOX1, NOX5, DUOX1 and DUOX2 NADPH Oxidases	42	4.86783e-07	2.71071e-06	6	MEK1/2, PKC-beta, cPKC (conventional), PKC-alpha, PKC, PKA-reg (cAMP-dependent)
205	FGF signaling in gastric cancer	23	5.1276e-07	2.84144e-06	5	MEK1/2, c-Raf-1, E-cadherin, SHP-2, Beta-catenin
206	Immune response_Fc epsilon RI pathway: calcium-dependent signaling	68	5.19211e-07	2.86322e-06	7	ROCK, PKC-beta2, Syk, Paxillin, PKC-alpha, SHP-2, PAK1
207	HGF receptor (Met) and MSP receptor (RON) signaling pathways in SCLC	43	5.62486e-07	3.05734e-06	6	MEK1/2, p38alpha (MAPK14), Paxillin, PDK (PDPK1), p70 S6 kinase1, Rb protein
208	Effect of H. pylori infection on gastric epithelial cells motility	43	5.62486e-07	3.05734e-06	6	Paxillin, PKC-alpha, E-cadherin, SHP-2, PAK1, Beta-catenin
209	Regulation of Tissue factor signaling in cancer	43	5.62486e-07	3.05734e-06	6	c-Raf-1, PDK (PDPK1), PTEN, p70 S6 kinase1, MEK2(MAP2K2), MEK1(MAP2K1)
210	Tissue factor signaling in lung cancer	24	6.44053e-07	3.48402e-06	5	c-Raf-1, PDK (PDPK1), PTEN, MEK2(MAP2K2), MEK1(MAP2K1)
211	DNA damage_ATM/ATR regulation of G1/S checkpoint	44	6.47576e-07	3.48648e-06	6	p70 S6 kinases, p38alpha (MAPK14), MDM2, MEK2(MAP2K2), Histone H2AX, Chk2
212	Development_Activation of ERK by Alpha-1 adrenergic receptors	45	7.42932e-07	3.88927e-06	6	PKC-epsilon, PKC-delta, c-Raf-1, PKC-alpha, MEK2(MAP2K2), MEK1(MAP2K1)
213	Cell adhesion_Histamine H1 receptor signaling in the interruption of cell barrier integrity	45	7.42932e-07	3.88927e-06	6	ROCK, PKC-delta, Paxillin, PKC-alpha, E-cadherin, Beta-catenin
214	DNA damage_ATM/ATR regulation of G2/M checkpoint: nuclear signaling	45	7.42932e-07	3.88927e-06	6	Cyclin B1, Mcl-1, MDM2, Cyclin B, Histone H2AX, Chk2
215	Development_Membrane-bound ESR1: interaction with growth factors signaling	45	7.42932e-07	3.88927e-06	6	p90RSK1, ErbB2, IGF-1 receptor, PDK (PDPK1), MEK2(MAP2K2), MEK1(MAP2K1)
216	Role of cell adhesion molecules in progression of pancreatic cancer	45	7.42932e-07	3.88927e-06	6	c-Raf-1, Caspase-7, E-cadherin, MEK2(MAP2K2), MEK1(MAP2K1), Beta-catenin
217	Signal transduction_Angiotensin II/ AGTR1 signaling via JAK/STAT	45	7.42932e-07	3.88927e-06	6	MEK1/2, JAK2, c-Raf-1, SHP-2, AMPK alpha subunit, PKC
218	Neurogenesis_NGF/ TrkA MAPK-mediated signaling	105	7.98551e-07	4.15256e-06	8	MEK1/2, PKC-epsilon, PKC-delta, p38 MAPK, p90Rsk, c-Raf-1, SHP-2, PKA-reg (cAMP-dependent)
219	Activation of pro-oncogenic TGF-beta potential in gastric cancer	25	8.00537e-07	4.15256e-06	5	PKC-delta, MMP-2, Paxillin, ITGA2, SMAD4
220	CHDI_Correlations from Discovery data_Causal network	73	8.47764e-07	4.32744e-06	7	Syk, p90Rsk, c-Raf-1, PTEN, SMAD4, MEK1(MAP2K1), Beta-catenin
221	Role of GIP in pathogenesis of type 2 diabetes	46	8.49488e-07	4.32744e-06	6	BAD, MEK1/2, p38alpha (MAPK14), p38 MAPK, AMPK alpha subunit, PKA-reg (cAMP-dependent)
222	Development_Endothelin-1/EDNRA transactivation of EGFR	46	8.49488e-07	4.32744e-06	6	PKC-delta, c-Raf-1, PDK (PDPK1), p70 S6 kinase1, MEK2(MAP2K2), MEK1(MAP2K1)
223	FGF signaling in pancreatic cancer	46	8.49488e-07	4.32744e-06	6	c-Raf-1, E-cadherin, PDK (PDPK1), MEK2(MAP2K2), MEK1(MAP2K1), Beta-catenin
224	Mitogenic action of ESR1 (membrane) in breast cancer	47	9.68237e-07	4.86689e-06	6	MEK1/2, MMP-2, c-Raf-1, ErbB2, IGF-1 receptor, PDK (PDPK1)
225	Development_HGF signaling pathway	47	9.68237e-07	4.86689e-06	6	c-Raf-1, E-cadherin, PDK (PDPK1), MEK2(MAP2K2), MEK1(MAP2K1), Beta-catenin
226	Muscle contraction_Role of kappa-type opioid receptor in heart	47	9.68237e-07	4.86689e-06	6	PKC-beta, PKC-epsilon, PKC-delta, cPKC (conventional), PKC-alpha, PKC
227	Main genetic and epigenetic alterations in lung cancer	48	1.10023e-06	5.48186e-06	6	Bcl-XL, MDM2, MMP-2, IGF-1 receptor, PTEN, Rb protein
228	Development_Adiponectin signaling	48	1.10023e-06	5.48186e-06	6	p38alpha (MAPK14), JAK2, A-Raf-1, MEK2(MAP2K2), MEK1(MAP2K1), AMPK alpha subunit
229	Development_Melanocyte development and pigmentation	49	1.24659e-06	6.1304e-06	6	p90RSK1, PKC-beta, PDK (PDPK1), MEK1(MAP2K1), PKA-reg (cAMP-dependent), Beta-catenin
230	Role and regulation of Prostaglandin E2 in gastric cancer	49	1.24659e-06	6.1304e-06	6	Jagged1, c-Raf-1, MEK2(MAP2K2), MEK1(MAP2K1), HIF1A, PKA-reg (cAMP-dependent)
231	Cytoskeleton remodeling_Integrin outside-in signaling	49	1.24659e-06	6.1304e-06	6	c-Raf-1, Paxillin, MEK2(MAP2K2), MEK1(MAP2K1), PAK1, Beta-catenin
232	Signal transduction_S1P4 receptor and S1P5 receptor signaling	50	1.40848e-06	6.80866e-06	6	ROCK, p38 MAPK, PDK (PDPK1), PTEN, MEK2(MAP2K2), MEK1(MAP2K1)
233	Proteases and EGFR-activated mucin production in airway epithelium in COPD	50	1.40848e-06	6.80866e-06	6	p90RSK1, PKC-delta, p38 MAPK, ErbB2, PTEN, HIF1A
234	Apoptosis and survival_HTR1A signaling	50	1.40848e-06	6.80866e-06	6	JAK2, c-Raf-1, PDK (PDPK1), MEK2(MAP2K2), MEK1(MAP2K1), PKA-reg (cAMP-dependent)
235	IgE- and MGF-induced Lyn-mediated production of cytokines and arachidonic acid metabolites in lung mast cells in asthma	50	1.40848e-06	6.80866e-06	6	MEK1/2, PKC-beta, p38 MAPK, Syk, c-Raf-1, PKC-alpha
236	HGF signaling in pancreatic cancer	28	1.45599e-06	6.95349e-06	5	MMP-2, c-Raf-1, MEK2(MAP2K2), MEK1(MAP2K1), HIF1A
237	IL-17 and IL-17F-induced inflammatory signaling in normal and asthmatic airway epithelium	28	1.45599e-06	6.95349e-06	5	p38 MAPK, p90Rsk, c-Raf-1, MEK2(MAP2K2), MEK1(MAP2K1)
238	Immune response_M-CSF-receptor signaling pathway	79	1.45681e-06	6.95349e-06	7	Syk, c-Raf-1, PDK (PDPK1), MEK2(MAP2K2), MEK1(MAP2K1), PKC, Beta-catenin
239	Inflammatory factors-induced expression of mucins in normal and asthmatic epithelium	51	1.58716e-06	7.41979e-06	6	p90RSK1, JAK2, c-Raf-1, SHP-2, MEK2(MAP2K2), MEK1(MAP2K1)
240	Development_Endothelial differentiation during embryonic development	51	1.58716e-06	7.41979e-06	6	c-Raf-1, SMAD1, MEK2(MAP2K2), MEK1(MAP2K1), PKC, Beta-catenin
241	Anti-apoptotic action of ErbB2 in breast cancer	51	1.58716e-06	7.41979e-06	6	BAD, MEK1/2, c-Raf-1, ErbB2, PDK (PDPK1), PAK1
242	Immune response_IFN-gamma signaling via MAPK	51	1.58716e-06	7.41979e-06	6	p90RSK1, IRF1, p38 MAPK, JAK2, c-Raf-1, MEK1(MAP2K1)
243	Epithelial cell anoikis in COPD	51	1.58716e-06	7.41979e-06	6	BAD, MEK1/2, p38 MAPK, c-Raf-1, Paxillin, PDK (PDPK1)
244	Immune response_Delta-type opioid receptor signaling in T-cells	29	1.74942e-06	8.14485e-06	5	PKC-delta, c-Raf-1, PDK (PDPK1), MEK1(MAP2K1), PAK1
245	Development_TGF-beta receptor signaling	52	1.78392e-06	8.23796e-06	6	p38 MAPK, c-Raf-1, ErbB2, MEK2(MAP2K2), SMAD4, MEK1(MAP2K1)
246	Stem cells_mGluR3 signaling in glioblastoma stem cells	52	1.78392e-06	8.23796e-06	6	c-Raf-1, PDK (PDPK1), PTEN, MEK2(MAP2K2), MEK1(MAP2K1), PKA-reg (cAMP-dependent)
247	Neurophysiological process_Kappa-type opioid receptor signaling in the central nervous system	82	1.87776e-06	8.60136e-06	7	MEK1/2, p38alpha (MAPK14), p90Rsk, c-Raf-1, PKC-alpha, PDK (PDPK1), PKA-reg (cAMP-dependent)
248	Neurophysiological process_NMDA-dependent postsynaptic long-term potentiation in CA1 hippocampal neurons	82	1.87776e-06	8.60136e-06	7	MEK1/2, p90Rsk, c-Raf-1, PKC-alpha, PDK (PDPK1), p70 S6 kinase1, PKA-reg (cAMP-dependent)
249	Immune response_Antigen presentation by MHC class II	118	1.94269e-06	8.86304e-06	8	PKC-delta, p38 MAPK, Syk, MAP1LC3A, PKC-alpha, PDK (PDPK1), MAP1LC3B, PKC
250	Development_Insulin, IGF-1 and TNF-alpha in brown adipocyte differentiation	53	2.00017e-06	9.05254e-06	6	Insulin receptor, PRKAR1A, IGF-1 receptor, SCD, p70 S6 kinase1, MEK1(MAP2K1)
251	Notch signaling in breast cancer	53	2.00017e-06	9.05254e-06	6	Cyclin B1, Jagged1, Mcl-1, MDM2, E-cadherin, Beta-catenin
252	Retinoic acid maintains mucocilliary differentiation and mucins expression in normal and asthmatic airway epithelium	30	2.0875e-06	9.33623e-06	5	p90RSK1, c-Raf-1, PKC-alpha, MEK2(MAP2K2), MEK1(MAP2K1)
253	Development_G-CSF-induced myeloid differentiation	30	2.0875e-06	9.33623e-06	5	MEK1/2, JAK2, c-Raf-1, SHP-2, Rb protein
254	DNA damage_Role of Brca1 and Brca2 in DNA repair	30	2.0875e-06	9.33623e-06	5	Rad50, Rad51, MSH6, Histone H2AX, Chk2
255	Membrane-bound ESR1: interaction with G-proteins signaling	54	2.23733e-06	9.96708e-06	6	MMP-2, c-Raf-1, PKC-alpha, MEK2(MAP2K2), MEK1(MAP2K1), PKA-reg (cAMP-dependent)
256	Development_Keratinocyte differentiation	56	2.7806e-06	1.22432e-05	6	PKC-delta, p38alpha (MAPK14), c-Raf-1, PKC-alpha, MEK2(MAP2K2), MEK1(MAP2K1)
257	Apoptotic pathways and resistance to apoptosis in lung cancer cells	56	2.7806e-06	1.22432e-05	6	PKC-epsilon, Bcl-XL, Mcl-1, PKC-alpha, MEK2(MAP2K2), MEK1(MAP2K1)
258	Signal transduction_Leptin signaling in non-neuronal cells	56	2.7806e-06	1.22432e-05	6	Bcl-XL, JAK2, PDK (PDPK1), PTEN, AMPK alpha 2 subunit, AMPK alpha subunit
259	Stem cells_Cooperation between Hedgehog, IGF-2 and HGF signaling pathways in medulloblastoma stem cells	32	2.91678e-06	1.26953e-05	5	BAD, Bcl-XL, IGF-1 receptor, PDK (PDPK1), Beta-catenin
260	WNT signaling in invasive-type melanoma cells	32	2.91678e-06	1.26953e-05	5	MMP-2, cPKC (conventional), E-cadherin, PKC, Beta-catenin
261	Hedgehog signaling in pancreatic cancer	32	2.91678e-06	1.26953e-05	5	Bcl-XL, E-cadherin, MEK2(MAP2K2), SMAD4, MEK1(MAP2K1)
262	Cytoskeleton remodeling_FAK signaling	57	3.08997e-06	1.33468e-05	6	c-Raf-1, Paxillin, PTEN, MEK2(MAP2K2), MEK1(MAP2K1), PAK1
263	Lysophospholipid mediators-induced inflammatory signaling in normal and asthmatic airway epithelium	57	3.08997e-06	1.33468e-05	6	MEK1/2, PKC-delta, IRF1, p38 MAPK, c-Raf-1, PDK (PDPK1)
264	Regulation of lipid metabolism_Insulin regulation of fatty acid metabolism	89	3.26825e-06	1.40634e-05	7	Insulin receptor, c-Raf-1, PDK (PDPK1), SCD, MEK2(MAP2K2), MEK1(MAP2K1), PKA-reg (cAMP-dependent)
265	IGF family, invasion and metastasis in colorectal cancer	33	3.41831e-06	1.45256e-05	5	PKC-delta, p38 MAPK, E-cadherin, IGF-1 receptor, Beta-catenin
266	Development_EGF-induced proliferation of Type C cells in SVZ of adult brain	33	3.41831e-06	1.45256e-05	5	c-Raf-1, PDK (PDPK1), SOX2, MEK2(MAP2K2), MEK1(MAP2K1)
267	SHH signaling in melanoma	33	3.41831e-06	1.45256e-05	5	MMP-2, E-cadherin, PDK (PDPK1), FOXM1, MEK1(MAP2K1)
268	Effect of H. pylori infection on gastric epithelial cell proliferation	58	3.42682e-06	1.45256e-05	6	p38alpha (MAPK14), c-Raf-1, E-cadherin, SHP-2, MEK2(MAP2K2), MEK1(MAP2K1)
269	Inhibition of apoptosis in pancreatic cancer	59	3.79297e-06	1.60179e-05	6	BAD, Bcl-XL, Mcl-1, JAK2, ErbB2, PTEN
270	Development_FGF2 signaling during embryonic stem cell differentiation	34	3.98515e-06	1.66439e-05	5	c-Raf-1, SOX2, SHP-2, MEK2(MAP2K2), MEK1(MAP2K1)
271	Development_S1P1 receptor signaling via beta-arrestin	34	3.98515e-06	1.66439e-05	5	p70 S6 kinases, p90Rsk, c-Raf-1, MEK2(MAP2K2), MEK1(MAP2K1)
272	G-protein signaling_G-Protein beta/gamma signaling cascades	34	3.98515e-06	1.66439e-05	5	c-Raf-1, PDK (PDPK1), MEK2(MAP2K2), MEK1(MAP2K1), PKA-reg (cAMP-dependent)
273	Role of stellate cells in progression of pancreatic cancer	60	4.19034e-06	1.73099e-05	6	MMP-2, c-Raf-1, PDK (PDPK1), MEK2(MAP2K2), SMAD4, MEK1(MAP2K1)
274	DNA damage_p53 activation by DNA damage	60	4.19034e-06	1.73099e-05	6	PKC-delta, p38alpha (MAPK14), Bcl-XL, p38 MAPK, MDM2, Chk2
275	Immune response_LTBR1 signaling	60	4.19034e-06	1.73099e-05	6	MEK1/2, PKC-delta, Syk, c-Raf-1, PDK (PDPK1), PKC
276	Immune response_IL-3 signaling via JAK/STAT, p38, JNK and NF-kB	93	4.39089e-06	1.80726e-05	7	BAD, Cyclin B1, Bcl-XL, p38 MAPK, Mcl-1, XBP1, JAK2
277	Signal transduction_MIF signaling pathway	61	4.62093e-06	1.8757e-05	6	BAD, MEK1/2, Bcl-XL, Syk, c-Raf-1, PDK (PDPK1)
278	Effect of H. pylori infection on inflammation in gastric epithelial cells	61	4.62093e-06	1.8757e-05	6	p38alpha (MAPK14), c-Raf-1, PKC-alpha, MEK2(MAP2K2), MEK1(MAP2K1), PAK1
279	Plasminogen activators signaling in pancreatic cancer	35	4.62321e-06	1.8757e-05	5	MMP-2, c-Raf-1, FOXM1, MEK2(MAP2K2), MEK1(MAP2K1)
280	IL-6 signaling pathway in lung cancer	35	4.62321e-06	1.8757e-05	5	p38 MAPK, JAK2, PDK (PDPK1), SHP-2, HIF1A
281	Higher ESR1 / ESR2 ratio in breast cancer	36	5.33871e-06	2.14303e-05	5	Cyclin B1, ErbB2, FOXM1, PTEN, HIF1A
282	Cigarette smoke-induced inflammatory signaling in airway epithelial cells	36	5.33871e-06	2.14303e-05	5	MEK1/2, p38alpha (MAPK14), c-Raf-1, PKC-alpha, PKA-reg (cAMP-dependent)
283	Role of IL-8 in melanoma	36	5.33871e-06	2.14303e-05	5	p38 MAPK, MMP-2, E-cadherin, MEK1(MAP2K1), Beta-catenin
284	Transcription_PPAR Pathway	63	5.59015e-06	2.23606e-05	6	Insulin receptor, p38alpha (MAPK14), p38 MAPK, c-Raf-1, MEK1(MAP2K1), PKA-reg (cAMP-dependent)
285	Deregulation of PSD-95-dependent signaling in Huntington's disease	37	6.1382e-06	2.43811e-05	5	MEK1/2, p38alpha (MAPK14), p38 MAPK, p90Rsk, c-Raf-1
286	Immune response_Oncostatin M signaling via MAPK	37	6.1382e-06	2.43811e-05	5	p38 MAPK, c-Raf-1, SHP-2, MEK2(MAP2K2), MEK1(MAP2K1)
287	Cell adhesion_PLAU signaling	65	6.71836e-06	2.65925e-05	6	ROCK, c-Raf-1, Paxillin, SHP-2, MEK1(MAP2K1), PAK1
288	Development_Noncanonical WNT signaling in cardiac myogenesis	38	7.02852e-06	2.77236e-05	5	PKC-delta, ROCK1, SMAD1, SMAD4, PKC
289	Immune response_TSLP signaling	39	8.01683e-06	3.14038e-05	5	MEK1/2, p38 MAPK, JAK2, c-Raf-1, PDK (PDPK1)
290	Activation of Notch signaling in breast cancer	39	8.01683e-06	3.14038e-05	5	p38 MAPK, Jagged1, ErbB2, E-cadherin, HIF1A
291	Stem cells_NOTCH1-induced self-renewal of glioblastoma stem cells	40	9.11062e-06	3.55658e-05	5	Jagged1, JAK2, SOX2, SMAD1, SMAD4
292	Development_Growth hormone-releasing hormone (GH-RH) signaling	41	1.03177e-05	3.99088e-05	5	c-Raf-1, cPKC (conventional), MEK2(MAP2K2), MEK1(MAP2K1), PKA-reg (cAMP-dependent)
293	Immune response_Neurotensin-induced activation of IL-8 in colonocytes	41	1.03177e-05	3.99088e-05	5	c-Raf-1, PKC-alpha, MEK2(MAP2K2), MEK1(MAP2K1), PAK1
294	Cell adhesion_Plasmin signaling	70	1.03636e-05	3.99088e-05	6	MEK1/2, p38alpha (MAPK14), p38 MAPK, SHP-2, MEK1(MAP2K1), PKC
295	Stellate cells activation and liver fibrosis	70	1.03636e-05	3.99088e-05	6	MMP-2, c-Raf-1, MEK2(MAP2K2), SMAD4, MEK1(MAP2K1), Beta-catenin
296	HBV mediates angiogenesis in HCC	20	1.09383e-05	4.19796e-05	4	c-Raf-1, MEK2(MAP2K2), MEK1(MAP2K1), HIF1A
297	Immune response_IL-6 signaling pathway via JAK/STAT	71	1.12557e-05	4.29075e-05	6	Insulin receptor, PKC-delta, IRF1, Mcl-1, JAK2, SHP-2
298	Signal transduction_Adenosine A2B receptor signaling pathway	71	1.12557e-05	4.29075e-05	6	MEK1/2, p38 MAPK, PDK (PDPK1), HIF1A, PKC, PKA-reg (cAMP-dependent)
299	Regulation of lipid metabolism_Stimulation of Arachidonic acid production by ACM receptors	72	1.22088e-05	4.63854e-05	6	p38 MAPK, c-Raf-1, PKC-alpha, MEK1(MAP2K1), PKC, PAK1
300	Immune response_IL-7 signaling in B lymphocytes	43	1.31046e-05	4.89697e-05	5	Bcl-XL, c-Raf-1, PDK (PDPK1), MEK2(MAP2K2), MEK1(MAP2K1)
301	Neurophysiological process_HTR1A receptor signaling in neuronal cells	43	1.31046e-05	4.89697e-05	5	c-Raf-1, PDK (PDPK1), MEK2(MAP2K2), MEK1(MAP2K1), PKA-reg (cAMP-dependent)
302	ESR1 (membrane) 36 kDa isoform signaling in breast cancer	43	1.31046e-05	4.89697e-05	5	MEK1/2, c-Raf-1, PKC-alpha, E-cadherin, PDK (PDPK1)
303	Immune response_IL-15 signaling via JAK-STAT and PPAR cascades	43	1.31046e-05	4.89697e-05	5	Bcl-XL, JAK2, AMPK alpha 2 subunit, AMPK alpha subunit, HIF1A
304	FGF signaling in Prostate Cancer	43	1.31046e-05	4.89697e-05	5	c-Raf-1, PDK (PDPK1), PTEN, MEK2(MAP2K2), MEK1(MAP2K1)
305	Probable BMP4-mediated induction of EMT in airway epithelium	21	1.34383e-05	4.98885e-05	4	MMP-2, E-cadherin, SMAD1, Beta-catenin
306	Inhibition of tumor suppressive pathways in pancreatic cancer	21	1.34383e-05	4.98885e-05	4	Rad51, MDM2, SMAD4, Rb protein
307	K-RAS signaling in pancreatic cancer	44	1.47016e-05	5.42242e-05	5	c-Raf-1, PDK (PDPK1), PTEN, MEK2(MAP2K2), MEK1(MAP2K1)
308	TGF-beta 1-mediated induction of EMT in normal and asthmatic airway epithelium	44	1.47016e-05	5.42242e-05	5	p38 MAPK, Jagged1, MMP-2, E-cadherin, SMAD4
309	Development_NCAM1-mediated neurite outgrowth, synapse assembly and neuronal survival	75	1.54668e-05	5.66783e-05	6	MEK1/2, PKC-beta, c-Raf-1, PKC, PAK1, PKA-reg (cAMP-dependent)
310	Transport_ACM3 signaling in lacrimal glands	75	1.54668e-05	5.66783e-05	6	PKC-epsilon, PKC-delta, c-Raf-1, PKC-alpha, MEK2(MAP2K2), MEK1(MAP2K1)
311	Translation_Role of Retinoic acid signaling in the initiation of translation	22	1.63349e-05	5.94757e-05	4	MEK1/2, c-Raf-1, RPS6, p70 S6 kinase1
312	Development_Mu-type opioid receptor signaling via Beta-arrestin	22	1.63349e-05	5.94757e-05	4	p90Rsk, c-Raf-1, MEK2(MAP2K2), MEK1(MAP2K1)
313	Nicotine signaling in chromaffin cells	45	1.64465e-05	5.96907e-05	5	MEK1/2, c-Raf-1, PKC-alpha, PKA-reg (cAMP-dependent), Beta-catenin
314	Cell adhesion_Integrin inside-out signaling in neutrophils	77	1.80044e-05	6.493e-05	6	MEK1/2, PKC-delta, p38 MAPK, Syk, PDK (PDPK1), MEK1(MAP2K1)
315	B cell signaling in hematological malignancies	77	1.80044e-05	6.493e-05	6	PKC-beta2, Syk, Mcl-1, PKC-beta1, JAK2, PDK (PDPK1)
316	Development_G-protein-mediated regulation of MAPK-ERK signaling	46	1.83485e-05	6.57538e-05	5	PKC-epsilon, c-Raf-1, MEK2(MAP2K2), MEK1(MAP2K1), PKA-reg (cAMP-dependent)
317	EGFR signaling in Prostate Cancer	46	1.83485e-05	6.57538e-05	5	c-Raf-1, ErbB2, PDK (PDPK1), MEK2(MAP2K2), MEK1(MAP2K1)
318	Signal transduction_Angiotensin II/ AGTR1 signaling via RhoA and JNK	78	1.93934e-05	6.92797e-05	6	ROCK, PKC-delta, MMP-2, JAK2, Paxillin, PAK1
319	Role of Leptin in regulation of eating behavior in obesity	23	1.96659e-05	7.00326e-05	4	JAK2, p70 S6 kinase1, MEK1(MAP2K1), AMPK alpha subunit
320	Immune response_Histamine H1 receptor signaling in immune response	47	2.04176e-05	7.18094e-05	5	p38 MAPK, c-Raf-1, PKC-alpha, MEK2(MAP2K2), MEK1(MAP2K1)
321	Development_Beta-adrenergic receptor-induced regulation of ERK	47	2.04176e-05	7.18094e-05	5	c-Raf-1, PDK (PDPK1), MEK2(MAP2K2), MEK1(MAP2K1), PKA-reg (cAMP-dependent)
322	Regulation of mast cell survival in asthma	47	2.04176e-05	7.18094e-05	5	BAD, MEK1/2, Bcl-XL, Syk, Mcl-1
323	Immune response_PGE2 common pathways	47	2.04176e-05	7.18094e-05	5	PKC-epsilon, c-Raf-1, MEK2(MAP2K2), MEK1(MAP2K1), PKA-reg (cAMP-dependent)
324	Neurophysiological process_ACM regulation of nerve impulse	48	2.26638e-05	7.92188e-05	5	ROCK1, cPKC (conventional), PKC-alpha, PKC, PKA-reg (cAMP-dependent)
325	GLP-1 in beta cell apoptosis in type 2 diabetes	48	2.26638e-05	7.92188e-05	5	BAD, p90RSK1, MDM2, IGF-1 receptor, PKA-reg (cAMP-dependent)
326	Development_Dopamine D2 receptor transactivation of EGFR	24	2.34702e-05	8.15357e-05	4	c-Raf-1, PDK (PDPK1), MEK2(MAP2K2), MEK1(MAP2K1)
327	G-protein signaling_M-RAS regulation pathway	24	2.34702e-05	8.15357e-05	4	c-Raf-1, A-Raf-1, MEK2(MAP2K2), MEK1(MAP2K1)
328	CHDI_DEGs from Replication data_Causal network	81	2.40872e-05	8.34241e-05	6	PKC-delta, c-Raf-1, PTEN, MEK1(MAP2K1), PKC, Beta-catenin
329	Activation of TNF-alpha-dependent pro-tumoral effect in colorectal cancer	49	2.50976e-05	8.61356e-05	5	MEK1/2, PKC-beta2, p38 MAPK, c-Raf-1, Beta-catenin
330	Mechanisms of drug resistance in multiple myeloma	49	2.50976e-05	8.61356e-05	5	BAD, MEK1/2, Jagged1, Mcl-1, Beta-catenin
331	IgE- and MGF-induced Fyn-mediated activation of lung mast cells in asthma	49	2.50976e-05	8.61356e-05	5	PKC-delta, p38 MAPK, Syk, PDK (PDPK1), SHP-2
332	Signal transduction_Non-canonical WNT5A signaling	82	2.58406e-05	8.84185e-05	6	ROCK, p38 MAPK, cPKC (conventional), Paxillin, MEK1(MAP2K1), Beta-catenin
333	Cytoskeleton remodeling_PDGF signaling via calcium and Rho GTPases	83	2.76953e-05	9.28454e-05	6	PKC-epsilon, Paxillin, PKC-alpha, PKC, PAK1, Beta-catenin
334	Pro-inflammatory action of Gastrin in gastric cancer	50	2.77297e-05	9.28454e-05	5	PKC-delta, p38alpha (MAPK14), c-Raf-1, MEK2(MAP2K2), MEK1(MAP2K1)
335	TGF-beta 1-induced transactivation of membrane receptors signaling in HCC	50	2.77297e-05	9.28454e-05	5	E-cadherin, ITGA2, PTEN, PAK1, Beta-catenin
336	PI3K signaling in gastric cancer	50	2.77297e-05	9.28454e-05	5	BAD, PDK (PDPK1), PTEN, HIF1A, Beta-catenin
337	VEGF signaling in multiple myeloma	50	2.77297e-05	9.28454e-05	5	Mcl-1, c-Raf-1, PKC-alpha, PDK (PDPK1), MEK1(MAP2K1)
338	HBV-dependent NF-kB and PI3K/AKT pathways leading to HCC	50	2.77297e-05	9.28454e-05	5	BAD, c-Raf-1, PKC-alpha, PDK (PDPK1), PTEN
339	Role of Nicotine-induced Leptin resistance in hypothalamus in development of obesity	25	2.77882e-05	9.28454e-05	4	JAK2, p70 S6 kinase1, MEK1(MAP2K1), AMPK alpha subunit
340	Dual role of BMP signaling in gastric cancer	25	2.77882e-05	9.28454e-05	4	E-cadherin, PDK (PDPK1), SMAD1, SMAD4
341	DNA damage_ATM/ATR regulation of G2/M checkpoint: cytoplasmic signaling	51	3.05713e-05	0.000100956	5	Cyclin B1, p38alpha (MAPK14), p38 MAPK, p38gamma (MAPK12), Chk2
342	Immune response_Histamine signaling in dendritic cells	51	3.05713e-05	0.000100956	5	c-Raf-1, PKC-alpha, MEK2(MAP2K2), MEK1(MAP2K1), PKA-reg (cAMP-dependent)
343	Signal transduction_PKA signaling	51	3.05713e-05	0.000100956	5	BAD, p90RSK1, PDK (PDPK1), SMAD4, PKA-reg (cAMP-dependent)
344	Development_Oligodendrocyte differentiation from adult stem cells	51	3.05713e-05	0.000100956	5	p38 MAPK, p90Rsk, IGF-1 receptor, SMAD1, SMAD4
345	Immune response_HMGB1/RAGE signaling pathway	53	3.6929e-05	0.00012055	5	p90RSK1, MEK1/2, p38 MAPK, c-Raf-1, Paxillin
346	Development_Role of HDAC and calcium/calmodulin-dependent kinase (CaMK) in control of skeletal myogenesis	53	3.6929e-05	0.00012055	5	p38alpha (MAPK14), p38beta (MAPK11), IGF-1 receptor, PDK (PDPK1), p70 S6 kinase1
347	Neurophysiological process_Long-term depression in cerebellum	53	3.6929e-05	0.00012055	5	c-Raf-1, PKC-alpha, IGF-1 receptor, MEK2(MAP2K2), MEK1(MAP2K1)
348	Non-genomic signaling of ESR2 (membrane) in lung cancer cells	53	3.6929e-05	0.00012055	5	c-Raf-1, PDK (PDPK1), MEK2(MAP2K2), MEK1(MAP2K1), PKA-reg (cAMP-dependent)
349	G-protein signaling_G-Protein alpha-i signaling cascades	27	3.81325e-05	0.000123767	4	c-Raf-1, MEK2(MAP2K2), MEK1(MAP2K1), PKA-reg (cAMP-dependent)
350	Regulation of VEGF signaling in pancreatic cancer	27	3.81325e-05	0.000123767	4	c-Raf-1, MEK2(MAP2K2), MEK1(MAP2K1), HIF1A
351	Immune response_IFN-gamma signaling via JAK/STAT and PLC-gamma	54	4.04689e-05	0.000130604	5	IRF1, Bcl-XL, JAK2, PKC-alpha, PKA-reg (cAMP-dependent)
352	NRF2 regulation of oxidative stress response	54	4.04689e-05	0.000130604	5	SOD1, c-Raf-1, PDK (PDPK1), MEK1(MAP2K1), PKC
353	Cell adhesion_Role of CDK5 in cell adhesion	10	4.11807e-05	0.000132525	3	ErbB2, E-cadherin, Beta-catenin
354	Development_Regulation of CDK5 in CNS	28	4.42453e-05	0.000140465	4	c-Raf-1, MEK2(MAP2K2), MEK1(MAP2K1), PKA-reg (cAMP-dependent)
355	Development_Mu-type opioid receptor regulation of proliferation	28	4.42453e-05	0.000140465	4	PKC-epsilon, c-Raf-1, MEK2(MAP2K2), MEK1(MAP2K1)
356	Proteases and EGFR-induced mucin synthesis in normal and asthmatic epithelium	55	4.42661e-05	0.000140465	5	p90RSK1, PKC-beta, PKC-delta, PKC-alpha, HIF1A
357	Development_WNT/Beta-catenin signaling in the cytoplasm	55	4.42661e-05	0.000140465	5	p38alpha (MAPK14), ROCK1, E-cadherin, PAK1, Beta-catenin
358	Immune response_CD28 signaling	55	4.42661e-05	0.000140465	5	BAD, Bcl-XL, p38 MAPK, PKC-theta, PAK1
359	Muscle contraction_ACM regulation of smooth muscle contraction	56	4.83334e-05	0.000152943	5	ROCK, PKC-epsilon, PDK (PDPK1), PKC, PAK1
360	Apoptosis and survival_nAChR in apoptosis inhibition and cell cycle progression	29	5.10446e-05	0.000159304	4	c-Raf-1, PDK (PDPK1), p70 S6 kinase1, Rb protein
361	Pro-oncogenic action of PTHrP in breast cancer	29	5.10446e-05	0.000159304	4	MEK1/2, Bcl-XL, c-Raf-1, PKC-alpha
362	Suppression of TGF-beta signaling in pancreatic cancer	29	5.10446e-05	0.000159304	4	p38 MAPK, c-Raf-1, SMAD4, MEK1(MAP2K1)
363	Adiponectin in pathogenesis of type 2 diabetes	29	5.10446e-05	0.000159304	4	Insulin receptor, p38alpha (MAPK14), SCD, AMPK alpha subunit
364	Apoptosis and survival_p53-dependent apoptosis	29	5.10446e-05	0.000159304	4	BAD, PKC-delta, p38alpha (MAPK14), MDM2
365	Development_Cytokine-mediated regulation of megakaryopoiesis	57	5.26837e-05	0.000163969	5	IRF1, Bcl-XL, JAK2, SHP-2, p70 S6 kinase1
366	Role of integrins in eosinophil degranulation in asthma	58	5.73306e-05	0.000176977	5	MEK1/2, PKC-beta2, p38 MAPK, c-Raf-1, PKC
367	TGF-beta signaling via kinase cascades in breast cancer	58	5.73306e-05	0.000176977	5	p38alpha (MAPK14), p38 MAPK, MMP-2, p38beta (MAPK11), MEK1(MAP2K1)
368	Cytoskeleton remodeling_Regulation of actin cytoskeleton organization by the kinase effectors of Rho GTPases	58	5.73306e-05	0.000176977	5	ROCK, Paxillin, PAK, MyHC, PAK1
369	Development_Role of BMP signaling in embryonic stem cell neural differentiation	30	5.85765e-05	0.000178879	4	SOX2, SMAD1, SMAD4, MEK1(MAP2K1)
370	Inhibition of Ephrin receptors in colorectal cancer	30	5.85765e-05	0.000178879	4	ROCK, Paxillin, E-cadherin, Beta-catenin
371	DNA damage_Brca1 as a transcription regulator	30	5.85765e-05	0.000178879	4	Cyclin B1, IGF-1 receptor, Rb protein, Chk2
372	Signal transduction_Additional pathways of NF-kB activation (in the nucleus)	30	5.85765e-05	0.000178879	4	p90RSK1, PKC-delta, p38alpha (MAPK14), PKA-reg (cAMP-dependent)
373	Tumor metabolic pathways promoting development of Treg cells	96	6.31497e-05	0.000192327	6	SDHA, PD-L1, JAK2, ErbB2, AMPK alpha subunit, HIF1A
374	SHH signaling in colorectal cancer	31	6.68878e-05	0.000201551	4	E-cadherin, FOXM1, MEK1(MAP2K1), Beta-catenin
375	NETosis in SLE	31	6.68878e-05	0.000201551	4	Histone H2, Histone H2A, p38 MAPK, PKC
376	Development_Dopamine-induced transactivation of EGFR in SVZ neural stem cells	31	6.68878e-05	0.000201551	4	c-Raf-1, MEK2(MAP2K2), MEK1(MAP2K1), PKC
377	Development_Transactivation of PDGFR in non-neuronal cells by Dopamine D2 receptor	31	6.68878e-05	0.000201551	4	PKC-epsilon, c-Raf-1, MEK2(MAP2K2), MEK1(MAP2K1)
378	TGF-beta-induced fibroblast/ myofibroblast migration and extracellular matrix production in asthmatic airways	60	6.75693e-05	0.00020253	5	PKC-delta, p38 MAPK, MMP-2, ITGA2, SMAD4
379	Neutrophil resistance to apoptosis in COPD and proresolving impact of lipid mediators	60	6.75693e-05	0.00020253	5	BAD, p90RSK1, Bcl-XL, p38 MAPK, Mcl-1
380	SLE genetic marker-specific pathways in B cells	99	7.50321e-05	0.000223747	6	MEK1/2, PKC-delta, Syk, SOD1, XBP1, c-Raf-1
381	EML4/ALK fusion protein in nonsmoking-related lung cancer	32	7.60266e-05	0.000223747	4	c-Raf-1, ErbB2, MEK2(MAP2K2), MEK1(MAP2K1)
382	Selective Insulin resistance in type 2 diabetes in liver	32	7.60266e-05	0.000223747	4	Insulin receptor, PKC-epsilon, PDK (PDPK1), PKC-theta
383	Cell cycle_Role of Nek in cell cycle regulation	32	7.60266e-05	0.000223747	4	Insulin receptor, Cyclin B1, PDK (PDPK1), p70 S6 kinase1
384	Cytoskeleton remodeling_Reverse signaling by Ephrin-B	32	7.60266e-05	0.000223747	4	c-Raf-1, Paxillin, PAK1, Beta-catenin
385	Inhibition of LKB1 / AMPK signaling in breast cancer	32	7.60266e-05	0.000223747	4	E-cadherin, PTEN, p70 S6 kinase1, HIF1A
386	Role of IL-6 in obesity and type 2 diabetes in adipocytes	32	7.60266e-05	0.000223747	4	Insulin receptor, PKC-delta, JAK2, SHP-2
387	Renin-Angiotensin-Aldosterone System	62	7.91637e-05	0.000232377	5	PKC-beta, PKC-epsilon, p38alpha (MAPK14), JAK2, PKC-alpha
388	Immune response_IL-18 signaling	63	8.55062e-05	0.000249345	5	MEK1/2, Bcl-XS, p38 MAPK, c-Raf-1, PDK (PDPK1)
389	Role of metalloproteases and heparanase in progression of pancreatic cancer	33	8.60415e-05	0.000249345	4	MMP-2, c-Raf-1, MEK2(MAP2K2), MEK1(MAP2K1)
390	SDF-1 axis in endothelial progenitor cell recruitment in healing myocardial infarction	33	8.60415e-05	0.000249345	4	PDK (PDPK1), RPS6, p70 S6 kinase1, HIF1A
391	IL-2 as a growth factor for T cells in multiple sclerosis	33	8.60415e-05	0.000249345	4	Bcl-XL, PDK (PDPK1), p70 S6 kinase1, Rb protein
392	Development_Role of PKR1 and ILK in cardiac progenitor cells	33	8.60415e-05	0.000249345	4	PKC-epsilon, c-Raf-1, MEK1(MAP2K1), Beta-catenin
393	MAPK-independent proliferation of normal and asthmatic smooth muscle cells	64	9.22327e-05	0.000266607	5	JAK2, ErbB2, PDK (PDPK1), p70 S6 kinase1, Rb protein
394	Development_HGF-dependent inhibition of TGF-beta-induced EMT	34	9.69823e-05	0.000278916	4	p90Rsk, c-Raf-1, MEK2(MAP2K2), MEK1(MAP2K1)
395	Development_BMP signaling in cardiac myogenesis	34	9.69823e-05	0.000278916	4	Bcl-XL, p38 MAPK, SMAD1, SMAD4
396	Immune response_CD40 signaling	65	9.93589e-05	0.000284312	5	IRF1, Bcl-XL, p38 MAPK, JAK2, PDK (PDPK1)
397	Development_Role of IL-8 in angiogenesis	65	9.93589e-05	0.000284312	5	JAK2, Paxillin, PDK (PDPK1), MEK1(MAP2K1), PAK1
398	Signal transduction_PDGF signaling via JAK-STAT and reactive oxygen species (ROS)	66	0.000106901	0.000304704	5	JAK2, PDK (PDPK1), HIF1A, PAK1, PKA-reg (cAMP-dependent)
399	Development_TGF-beta-dependent induction of EMT via SMADs	35	0.0001089	0.000304704	4	Jagged1, MMP-2, E-cadherin, SMAD4
400	Th2-cytokines induced expression of Mucin 5AC and maintenance of mucous cell phenotype in normal airway epithelium	35	0.0001089	0.000304704	4	p38alpha (MAPK14), JAK2, SMAD4, HIF1A
401	Pro-oncogenic action of Androgen receptor in breast cancer	35	0.0001089	0.000304704	4	p90RSK1, ErbB2, E-cadherin, Beta-catenin
402	Autophagy_Autophagy	35	0.0001089	0.000304704	4	BAD, Bcl-XL, MAP1LC3A, MAP1LC3B
403	TNF-alpha and IL-1 beta induce hyperglycemia in obesity and type 2 diabetes in adipocytes	35	0.0001089	0.000304704	4	Insulin receptor, p38 MAPK, MEK2(MAP2K2), MEK1(MAP2K1)
404	Transcription_Role of the non-genomic action of Retinoic acid and phosphorylation of Retinoic acid receptors in the initiation of transcription	35	0.0001089	0.000304704	4	PKC-delta, p38alpha (MAPK14), p38 MAPK, PDK (PDPK1)
405	Development_Growth hormone signaling via STATs and PLC/IP3	35	0.0001089	0.000304704	4	PKC-delta, IRF1, JAK2, Paxillin
406	Anti-apoptotic action of Gastrin in pancreatic cancer	35	0.0001089	0.000304704	4	BAD, p38alpha (MAPK14), JAK2, PDK (PDPK1)
407	Eosinophil survival in asthma	67	0.000114875	0.000319847	5	Bcl-XL, p38 MAPK, Syk, JAK2, SHP-2
408	Inflammatory mechanisms of pancreatic cancerogenesis	67	0.000114875	0.000319847	5	IRF1, Bcl-XL, Mcl-1, MMP-2, JAK2
409	Development_Beta adrenergic receptors in brown adipocyte differentiation	36	0.000121845	0.000335147	4	PRKAR1A, p38 MAPK, SCD, PKA-reg (cAMP-dependent)
410	Immune response_IL-22 signaling pathway	36	0.000121845	0.000335147	4	Bcl-XL, p38 MAPK, Mcl-1, JAK2
411	Inhibition of apoptosis in multiple myeloma	36	0.000121845	0.000335147	4	Bcl-XL, Jagged1, Mcl-1, IGF-1 receptor
412	Upregulation of MITF in melanoma	36	0.000121845	0.000335147	4	p90RSK1, Tyro3, HIF1A, Rb protein
413	G-protein signaling_G-Protein alpha-s signaling cascades	36	0.000121845	0.000335147	4	c-Raf-1, MEK2(MAP2K2), MEK1(MAP2K1), PKA-reg (cAMP-dependent)
414	Immune response_CD16 signaling in NK cells	69	0.000132185	0.000360967	5	Syk, c-Raf-1, MEK2(MAP2K2), MEK1(MAP2K1), PKC-theta
415	Chemotaxis_CXCR3-A signaling	69	0.000132185	0.000360967	5	p90RSK1, MEK1/2, MMP-2, c-Raf-1, PDK (PDPK1)
416	Role of microRNAs in cell proliferation in colorectal cancer	69	0.000132185	0.000360967	5	IGF-1 receptor, PTEN, p70 S6 kinase1, Rb protein, Beta-catenin
417	G-protein signaling_Regulation of p38 and JNK signaling mediated by G-proteins	37	0.00013587	0.000367495	4	PKC-epsilon, p38 MAPK, ROCK1, PAK1
418	Development_Beta-adrenergic receptors transactivation of EGFR	37	0.00013587	0.000367495	4	c-Raf-1, p70 S6 kinase1, MEK2(MAP2K2), MEK1(MAP2K1)
419	IL-6 signaling in colorectal cancer	37	0.00013587	0.000367495	4	Cyclin B1, Bcl-XL, JAK2, Cyclin B
420	Apoptosis and survival_Anti-apoptotic action of nuclear ESR1 and ESR2	37	0.00013587	0.000367495	4	p38alpha (MAPK14), c-Raf-1, MEK2(MAP2K2), MEK1(MAP2K1)
421	Signal transduction_PDGF signaling via PI3K/AKT and NFkB pathways	70	0.000141556	0.000381966	5	MMP-2, PDK (PDPK1), PTEN, HIF1A, Beta-catenin
422	Signal transduction_Cyclic AMP signaling	38	0.000151028	0.000403688	4	PKC-delta, PKC-alpha, PKC, PKA-reg (cAMP-dependent)
423	TNF-alpha-induced inflammatory signaling in normal and asthmatic airway epithelium	38	0.000151028	0.000403688	4	IRF1, p38 MAPK, c-Raf-1, MEK1(MAP2K1)
424	Role of Endothelin-1 in inflammation and vasoconstriction in Sickle cell disease	38	0.000151028	0.000403688	4	p38alpha (MAPK14), p38beta (MAPK11), PKC-alpha, HIF1A
425	Translation_Regulation of EIF2 activity	38	0.000151028	0.000403688	4	Insulin receptor, MEK1/2, c-Raf-1, PDK (PDPK1)
426	Development_Positive regulation of STK3/4 (Hippo) pathway and negative regulation of YAP/TAZ function	71	0.000151427	0.000403806	5	c-Raf-1, E-cadherin, AMPK alpha subunit, PKA-reg (cAMP-dependent), Beta-catenin
427	Development_PACAP signaling in neural cells	39	0.000167372	0.000443203	4	cPKC (conventional), MEK2(MAP2K2), MEK1(MAP2K1), PKA-reg (cAMP-dependent)
428	Immune response_HMGB1 release from the cell	39	0.000167372	0.000443203	4	MEK1/2, PKC-beta, PKC-alpha, PDK (PDPK1)
429	Development_ERBB-family signaling	39	0.000167372	0.000443203	4	c-Raf-1, ErbB2, MEK2(MAP2K2), MEK1(MAP2K1)
430	Immune response_IFN-alpha/beta signaling via MAPKs	73	0.000172743	0.000456362	5	PKC-delta, p38 MAPK, SMAD4, PKC-theta, Beta-catenin
431	Development_WNT/Beta-catenin and NOTCH in induction of osteogenesis	40	0.000184956	0.000484125	4	Jagged1, SMAD1, SMAD4, Beta-catenin
432	Stem cells_Response to hypoxia in glioblastoma stem cells	40	0.000184956	0.000484125	4	Jagged1, SMAD1, SMAD4, HIF1A
433	Th2-cytokines-induced mucous metaplasia in asthma	40	0.000184956	0.000484125	4	MEK1/2, JAK2, c-Raf-1, SHP-2
434	Development_FGF signaling in pancreatic and hepatic differentiation of embryonic stem cells	40	0.000184956	0.000484125	4	c-Raf-1, SHP-2, MEK2(MAP2K2), MEK1(MAP2K1)
435	Development_Neurotrophin family signaling	41	0.000203836	0.000528671	4	c-Raf-1, SHP-2, MEK2(MAP2K2), MEK1(MAP2K1)
436	Development_VEGF-family signaling	41	0.000203836	0.000528671	4	c-Raf-1, PKC-alpha, MEK2(MAP2K2), MEK1(MAP2K1)
437	Cytoskeleton remodeling_Role of PKA in cytoskeleton reorganisation	41	0.000203836	0.000528671	4	ROCK, Paxillin, PAK1, PKA-reg (cAMP-dependent)
438	Apoptosis and survival_Phosphorylation in TNF-alpha-induced NF-kB signaling	41	0.000203836	0.000528671	4	PKC-epsilon, PKC-delta, PDK (PDPK1), PKA-reg (cAMP-dependent)
439	G protein-coupled receptors signaling in lung cancer	76	0.000208924	0.000540632	5	Bcl-XL, MMP-2, PDK (PDPK1), p70 S6 kinase1, PKA-reg (cAMP-dependent)
440	Blood coagulation_GPIb-IX-V-dependent platelet activation	77	0.000222182	0.000572333	5	p38alpha (MAPK14), Syk, c-Raf-1, PKC-alpha, MEK1(MAP2K1)
441	Apoptosis and survival_NGF/ TrkA PI3K-mediated signaling	77	0.000222182	0.000572333	5	ROCK, BAD, PDK (PDPK1), p70 S6 kinase1, PAK1
442	FAK1 signaling in melanoma	42	0.000224067	0.000574452	4	MEK1/2, MMP-2, Paxillin, PKC-alpha
443	Stromal-epithelial interaction in Prostate Cancer	42	0.000224067	0.000574452	4	MMP-2, E-cadherin, IGF-1 receptor, SMAD4
444	Development_FGF10 in development of subcutaneous white adipose tissue in embryogenesis	17	0.000225027	0.000574452	3	c-Raf-1, MEK2(MAP2K2), MEK1(MAP2K1)
445	Transcription_Transcription factor Tubby signaling pathways	17	0.000225027	0.000574452	3	Insulin receptor, JAK2, PKC
446	POMC, alpha-MSH and AGRP in regulation of food intake and energy expenditure in obesity in hypothalamus	43	0.000245704	0.000623035	4	MEK1/2, c-Raf-1, PKC-alpha, PKA-reg (cAMP-dependent)
447	Chemotaxis_CCL16-, CCL20-, CXCL16- and CCL25-mediated cell migration	43	0.000245704	0.000623035	4	ROCK, PKC-delta, MMP-2, PDK (PDPK1)
448	Regulation of metabolism_Role of Adiponectin in regulation of metabolism	43	0.000245704	0.000623035	4	Insulin receptor, p38alpha (MAPK14), p70 S6 kinase1, AMPK alpha subunit
449	Development_Androgen receptor in non-reproductive systems development	80	0.000265825	0.000671059	5	ROCK, MEK1/2, c-Raf-1, PDK (PDPK1), Beta-catenin
450	Development_Androgen receptor in reproductive system development	80	0.000265825	0.000671059	5	BAD, p90RSK1, MEK1/2, c-Raf-1, PDK (PDPK1)
451	Role of mevalonate pathway in multiple myeloma	44	0.000268804	0.000672602	4	ROCK, MEK1/2, Mcl-1, c-Raf-1
452	Immune response_CRTH2 signaling in Th2 cells	44	0.000268804	0.000672602	4	BAD, Bcl-XL, PDK (PDPK1), PKC
453	Transition of HCC cells to invasive and migratory phenotype	44	0.000268804	0.000672602	4	MMP-2, E-cadherin, PDK (PDPK1), Beta-catenin
454	Chemotaxis_C5a-induced chemotaxis	44	0.000268804	0.000672602	4	MEK1/2, p38alpha (MAPK14), c-Raf-1, PAK1
455	Role of alpha-6/beta-4 integrins in carcinoma progression	45	0.000293424	0.000730987	4	ErbB2, PKC-alpha, PDK (PDPK1), PAK1
456	Role of DNA methylation in progression of multiple myeloma	45	0.000293424	0.000730987	4	MDM2, JAK2, E-cadherin, Beta-catenin
457	HCV-mediated liver damage and predisposition to HCC progression via p53	19	0.000317356	0.000788875	3	c-Raf-1, MEK1(MAP2K1), Rb protein
458	Signal transduction_CXCR4 signaling via PI3K cascade	46	0.000319622	0.000789327	4	BAD, PDK (PDPK1), p70 S6 kinase1, Beta-catenin
459	Regulation of GSK3 beta in bipolar disorder	46	0.000319622	0.000789327	4	p90RSK1, MEK1/2, c-Raf-1, LRP6
460	Development_TGF-beta-dependent induction of EMT via RhoA, PI3K and ILK	46	0.000319622	0.000789327	4	ROCK1, E-cadherin, PDK (PDPK1), Beta-catenin
461	Immune response_Induction of apoptosis and inhibition of proliferation mediated by IFN-gamma	47	0.000347455	0.000850665	4	IRF1, JAK2, Caspase-7, Rb protein
462	Immune response_KLRK1 (NKG2D) signaling pathway	47	0.000347455	0.000850665	4	Syk, JAK2, MEK1(MAP2K1), PAK1
463	Immune response_Fc gamma R-mediated phagocytosis in macrophages	47	0.000347455	0.000850665	4	PKC-epsilon, Syk, Paxillin, PKC-alpha
464	Neurophysiological process_Circadian rhythm	47	0.000347455	0.000850665	4	p90Rsk, c-Raf-1, MEK2(MAP2K2), MEK1(MAP2K1)
465	CCL2 in Prostate Cancer	20	0.000371429	0.000903519	3	PDK (PDPK1), PTEN, p70 S6 kinase1
466	Development_TGF-beta-induction of EMT via ROS	20	0.000371429	0.000903519	3	p38alpha (MAPK14), p38 MAPK, SOD1
467	Cytoskeleton remodeling_Role of Activin A in cytoskeleton remodeling	20	0.000371429	0.000903519	3	ROCK1, Paxillin, SMAD4
468	Muscle contraction_Relaxin signaling pathway	48	0.000376981	0.000913115	4	p90Rsk, MMP-2, MEK1(MAP2K1), PKA-reg (cAMP-dependent)
469	Stimulation of TGF-beta signaling in lung cancer	48	0.000376981	0.000913115	4	p38alpha (MAPK14), MMP-2, E-cadherin, SMAD4
470	Regulation of lipid metabolism_Regulation of lipid metabolism by niacin and isoprenaline	49	0.00040826	0.000984678	4	PKC-delta, PKC-alpha, PKC, PKA-reg (cAMP-dependent)
471	Immune response_PD-1-induced metabolic changes in T cells	49	0.00040826	0.000984678	4	PD-L1, PDK (PDPK1), SHP-2, PTEN
472	Development_Role of HGF in hematopoietic stem cell mobilization	21	0.000431094	0.00103755	3	MMP-2, PDK (PDPK1), HIF1A
473	Neurophysiological process_Corticoliberin signaling via CRHR1	50	0.000441349	0.0010533	4	cPKC (conventional), PKC-alpha, MEK1(MAP2K1), PKA-reg (cAMP-dependent)
474	Transport_The role of AVP in regulation of Aquaporin 2 and renal water reabsorption	50	0.000441349	0.0010533	4	p38alpha (MAPK14), MYH9, MyHC, PKA-reg (cAMP-dependent)
475	Development_EDNRB signaling	50	0.000441349	0.0010533	4	PKC-epsilon, c-Raf-1, MEK2(MAP2K2), MEK1(MAP2K1)
476	PDE4 regulation of cyto/chemokine expression in inflammatory skin diseases	50	0.000441349	0.0010533	4	MEK1/2, p38 MAPK, c-Raf-1, PKA-reg (cAMP-dependent)
477	Th2 cytokine- and TNF-alpha-induced profibrotic response in asthmatic airway fibroblasts/ myofibroblasts	52	0.000513199	0.00121965	4	MEK1/2, p38 MAPK, MMP-2, c-Raf-1
478	Signal transduction_Angiotensin II/ AGTR1 signaling via TGF-beta 1 and SMADs	52	0.000513199	0.00121965	4	p90RSK1, p38 MAPK, E-cadherin, SMAD4
479	Chemotaxis_CCR1 signaling	53	0.000552078	0.00130931	4	MEK1/2, PKC-delta, p38 MAPK, c-Raf-1
480	Role of alpha-V/ beta-6 integrin in colorectal cancer	23	0.00056812	0.0013362	3	MEK1/2, MMP-2, PKC
481	Development_EGFR signaling via PIP3	23	0.00056812	0.0013362	3	ErbB2, PDK (PDPK1), PTEN
482	KLF6 and regulation of KLF6 alternative splicing in HCC	23	0.00056812	0.0013362	3	Bcl-XL, PDK (PDPK1), Rb protein
483	Apoptosis and survival_NO signaling in apoptosis	23	0.00056812	0.0013362	3	p38 MAPK, Mcl-1, PAK1
484	Transcription_HIF-1 targets	95	0.000589022	0.00138044	5	Mcl-1, MMP-2, SOX2, MSH6, HIF1A
485	Disruption of apoptosis, proliferation and shedding of epithelial cells in asthma	54	0.000593007	0.00138044	4	Paxillin, E-cadherin, SMAD4, Rb protein
486	Eosinophil granule protein release in asthma	54	0.000593007	0.00138044	4	p38 MAPK, cPKC (conventional), PKC-alpha, PKC
487	Regulation of AKT(PKB)/ GSK3 beta cascade in bipolar disorder	54	0.000593007	0.00138044	4	IGF-1 receptor, PDK (PDPK1), SHP-2, PTEN
488	Impaired inhibitory action of lipoxins on ROS production in neutrophils in CF	54	0.000593007	0.00138044	4	SOD1, PKC-alpha, PDK (PDPK1), PAK1
489	Noise-induced hair cell death and spiral ganglion neuron degeneration	96	0.000617916	0.00143549	5	ROCK, BAD, p38alpha (MAPK14), AMPK alpha subunit, Rb protein
490	PGE2 pathways in cancer	55	0.000636045	0.00147158	4	PDK (PDPK1), HIF1A, PKA-reg (cAMP-dependent), Beta-catenin
491	Apoptosis and survival_NO synthesis and signaling	55	0.000636045	0.00147158	4	c-Raf-1, PDK (PDPK1), MEK2(MAP2K2), MEK1(MAP2K1)
492	Hedgehog signaling in breast cancer	24	0.000645927	0.00148237	3	MMP-2, E-cadherin, Rb protein
493	Development_Signaling of Beta-adrenergic receptors via Beta-arrestins	24	0.000645927	0.00148237	3	c-Raf-1, MEK2(MAP2K2), MEK1(MAP2K1)
494	Apoptosis and survival_NO signaling in survival	24	0.000645927	0.00148237	3	BAD, p38 MAPK, PDK (PDPK1)
495	Prolactin/ JAK2 signaling in breast cancer	24	0.000645927	0.00148237	3	JAK2, SHP-2, PAK1
496	Immune response_TCR alpha/beta signaling pathway	97	0.000647861	0.00148381	5	MEK1/2, p38alpha (MAPK14), c-Raf-1, PKC-alpha, PKC-theta
497	Airway smooth muscle contraction in asthma	56	0.000681254	0.00155715	4	ROCK, PKC-alpha, MyHC, PKA-reg (cAMP-dependent)
498	Development_PEDF signaling	99	0.000711001	0.00162188	5	Bcl-XL, p38 MAPK, PDK (PDPK1), SOX2, Beta-catenin
499	Proinflammatory mediators release and arachidonic acid metabolites production in basophils in asthma	57	0.000728693	0.00164263	4	MEK1/2, p38 MAPK, Syk, c-Raf-1
500	Skeletal muscle atrophy in COPD	57	0.000728693	0.00164263	4	p38alpha (MAPK14), p38 MAPK, p70 S6 kinase1, MyHC

## Sheet: Table S4. 
Table S4. Metacore analysis of OE19 cells and AFG treatment.
Enrichment by Process Networks (n = 98, P and FDR <0.05)						OE19 AFG400vsVEH_C1+C2_down+up_n=49 proteins
#	Networks	Total	p-value	FDR	In Data	Network Objects from Active Data
1	Signal transduction_NOTCH signaling	235	1.05141e-19	1.45095e-17	24	ERK2 (MAPK1), HES1, MEK1/2, p38alpha (MAPK14), Tuberin, PI3K reg class IA (p85-alpha), p38 MAPK, Jagged1, ERK1 (MAPK3), PI3K reg class IA (p85), ErbB2, p38beta (MAPK11), Rictor, PI3K reg class IA, p38gamma (MAPK12), GATA-3, PTEN, RPS6, mTOR, MEK2(MAP2K2), ERK1/2, MEK1(MAP2K1), HIF1A, Beta-catenin
2	Development_Hemopoiesis, Erythropoietin pathway	136	8.57771e-17	5.91862e-15	18	ERK2 (MAPK1), MEK1/2, PKC-epsilon, p38alpha (MAPK14), PKC-beta2, Bcl-XL, PI3K reg class IA (p85-alpha), p38 MAPK, ERK1 (MAPK3), PI3K reg class IA (p85), FOXO3A, p38beta (MAPK11), PKC-alpha, PI3K reg class IA, p38gamma (MAPK12), MEK2(MAP2K2), ERK1/2, MEK1(MAP2K1)
3	Inflammation_Neutrophil activation	215	1.41852e-15	6.52518e-14	20	ERK2 (MAPK1), MEK1/2, PKC-beta, PKC-delta, p38alpha (MAPK14), PKC-beta2, Actin cytoskeletal, PI3K reg class IA (p85-alpha), p38 MAPK, ERK1 (MAPK3), ACTB, PI3K reg class IA (p85), p38beta (MAPK11), PKC-alpha, PI3K reg class IA, p38gamma (MAPK12), Actin, MEK2(MAP2K2), ERK1/2, MEK1(MAP2K1)
4	Inflammation_Amphoterin signaling	118	3.79906e-15	1.31067e-13	16	ERK2 (MAPK1), MEK1/2, p38alpha (MAPK14), Actin cytoskeletal, PI3K reg class IA (p85-alpha), p38 MAPK, ERK1 (MAPK3), ACTB, PI3K reg class IA (p85), p38beta (MAPK11), PI3K reg class IA, p38gamma (MAPK12), Actin, MEK2(MAP2K2), ERK1/2, MEK1(MAP2K1)
5	Translation_Regulation of initiation	127	2.50144e-13	6.26985e-12	15	ERK2 (MAPK1), MEK1/2, p38alpha (MAPK14), Tuberin, PI3K reg class IA (p85-alpha), p38 MAPK, ERK1 (MAPK3), PI3K reg class IA (p85), p38beta (MAPK11), PI3K reg class IA, p38gamma (MAPK12), mTOR, MEK2(MAP2K2), ERK1/2, MEK1(MAP2K1)
6	Inflammation_IL-2 signaling	104	2.72602e-13	6.26985e-12	14	ERK2 (MAPK1), MEK1/2, PKC-epsilon, Bcl-XL, PI3K reg class IA (p85-alpha), p38 MAPK, ERK1 (MAPK3), PI3K reg class IA (p85), PKC-alpha, PTEN, MEK2(MAP2K2), ERK1/2, MEK1(MAP2K1), Rb protein
7	Signal Transduction_Cholecystokinin signaling	106	3.57521e-13	7.04826e-12	14	p90RSK1, ERK2 (MAPK1), MEK1/2, PKC-beta, PKC-epsilon, p38alpha (MAPK14), PKC-beta2, PI3K reg class IA (p85-alpha), p38 MAPK, PI3K reg class IA (p85), PKC-alpha, MEK2(MAP2K2), ERK1/2, MEK1(MAP2K1)
8	Reproduction_FSH-beta signaling pathway	161	5.53601e-13	9.54962e-12	16	p90RSK1, ERK2 (MAPK1), MEK1/2, p38alpha (MAPK14), Tuberin, p38 MAPK, ERK1 (MAPK3), p90Rsk, PI3K reg class IA, RPS6, mTOR, MEK2(MAP2K2), ERK1/2, MEK1(MAP2K1), HIF1A, Beta-catenin
9	Development_EMT_Regulation of epithelial-to-mesenchymal transition	224	6.24343e-13	9.57325e-12	18	p38alpha (MAPK14), Tuberin, MUC1, p38 MAPK, Jagged1, ACTB, p90Rsk, PI3K reg class IA (p85), MMP-2, PI3K reg class IA, PTEN, Actin, mTOR, MEK2(MAP2K2), ERK1/2, MEK1(MAP2K1), HIF1A, Beta-catenin
10	Cell cycle_G1-S Growth factor regulation	195	8.11341e-13	1.11965e-11	17	ERK2 (MAPK1), MEK1/2, PKC-beta, PKC-epsilon, PI3K reg class IA (p85-alpha), ERK1 (MAPK3), PI3K reg class IA (p85), cPKC (conventional), ErbB2, PKC-alpha, PI3K reg class IA, MEK2(MAP2K2), ERK1/2, MEK1(MAP2K1), PKC-theta, PKC, Rb protein
11	Signal transduction_Androgen receptor signaling cross-talk	72	1.16906e-12	1.46664e-11	12	ERK2 (MAPK1), p38alpha (MAPK14), Tuberin, PI3K reg class IA (p85-alpha), p38 MAPK, ErbB2, FOXO3A, Rictor, mTOR, ERK1/2, MEK1(MAP2K1), Beta-catenin
12	Inflammation_TREM1 signaling	145	1.80825e-12	1.98196e-11	15	p90RSK1, ERK2 (MAPK1), MEK1/2, p38alpha (MAPK14), Bcl-XL, PI3K reg class IA (p85-alpha), p38 MAPK, ERK1 (MAPK3), PI3K reg class IA (p85), p38beta (MAPK11), PI3K reg class IA, p38gamma (MAPK12), MEK2(MAP2K2), ERK1/2, MEK1(MAP2K1)
13	Immune response_TCR signaling	174	1.86707e-12	1.98196e-11	16	ERK2 (MAPK1), MEK1/2, p38alpha (MAPK14), Actin cytoskeletal, Bcl-XL, p38 MAPK, ERK1 (MAPK3), PI3K reg class IA (p85), p38beta (MAPK11), PI3K reg class IA, p38gamma (MAPK12), Actin, MEK2(MAP2K2), ERK1/2, MEK1(MAP2K1), PKC-theta
14	Signal transduction_WNT signaling	177	2.43614e-12	2.40134e-11	16	PKC-eta, Cyclin B1, HES1, PKC-beta, p38alpha (MAPK14), PKC-beta2, p38 MAPK, ERK1 (MAPK3), MMP-2, p38beta (MAPK11), PKC-alpha, p38gamma (MAPK12), LRP6, PTEN, MEK1(MAP2K1), Beta-catenin
15	Cell adhesion_Integrin priming	110	1.1734e-11	1.07953e-10	13	ERK2 (MAPK1), MEK1/2, PKC-epsilon, Actin cytoskeletal, PI3K reg class IA (p85-alpha), ERK1 (MAPK3), PI3K reg class IA (p85), PI3K reg class IA, PTEN, Actin, MEK2(MAP2K2), ERK1/2, MEK1(MAP2K1)
16	Reproduction_Gonadotropin regulation	199	1.48528e-11	1.28105e-10	16	MEK1/2, PKC-beta, PKC-epsilon, PKC-delta, MKP-2, p38alpha (MAPK14), PKC-beta2, p38 MAPK, ERK1 (MAPK3), PKC-beta1, p90Rsk, PKC-alpha, PI3K reg class IA, MEK2(MAP2K2), ERK1/2, MEK1(MAP2K1)
17	Cell cycle_G2-M	206	2.51883e-11	2.0447e-10	16	p90RSK1, Cyclin B1, MEK1/2, p38alpha (MAPK14), p38 MAPK, Rad51, ERK1 (MAPK3), p90Rsk, p38beta (MAPK11), PLK1, p38gamma (MAPK12), Cyclin B, FOXM1, MEK2(MAP2K2), ERK1/2, MEK1(MAP2K1)
18	Apoptosis_Anti-Apoptosis mediated by external signals by Estrogen	95	3.54453e-11	2.71747e-10	12	p90RSK1, PKC-epsilon, PKC-delta, p38alpha (MAPK14), Bcl-XL, SOD1, PI3K reg class IA (p85), PKC-alpha, PI3K reg class IA, MEK2(MAP2K2), ERK1/2, MEK1(MAP2K1)
19	Signal transduction_ERBB-family signaling	75	4.74633e-11	3.44733e-10	11	ERK2 (MAPK1), PKC-epsilon, MKP-2, ERK1 (MAPK3), ErbB2, PI3K reg class IA, PTEN, MEK2(MAP2K2), ERK1/2, MEK1(MAP2K1), PKC-theta
20	Immune response_BCR pathway	137	1.96372e-10	1.35497e-09	13	ERK2 (MAPK1), MEK1/2, PKC-beta, Actin cytoskeletal, Bcl-XL, ERK1 (MAPK3), PI3K reg class IA, PTEN, Actin, mTOR, MEK2(MAP2K2), ERK1/2, MEK1(MAP2K1)
21	Development_Neuromuscular junction	147	4.77239e-10	3.13614e-09	13	ERK2 (MAPK1), MEK1/2, PKC-beta, PKC-beta2, Actin cytoskeletal, ERK1 (MAPK3), ACTB, cPKC (conventional), ErbB2, PKC-alpha, MEK2(MAP2K2), ERK1/2, MEK1(MAP2K1)
22	Reproduction_GnRH signaling pathway	166	2.16696e-09	1.35927e-08	13	MEK1/2, PKC-beta, PKC-epsilon, MKP-2, p38alpha (MAPK14), PKC-beta2, p38 MAPK, ERK1 (MAPK3), PKC-alpha, PI3K reg class IA, MEK2(MAP2K2), ERK1/2, MEK1(MAP2K1)
23	Reproduction_Progesterone signaling	215	5.39662e-09	3.14554e-08	14	p90RSK1, Cyclin B1, ERK2 (MAPK1), p38alpha (MAPK14), MUC1, PI3K reg class IA (p85-alpha), ERK1 (MAPK3), p90Rsk, PI3K reg class IA (p85), MMP-2, PI3K reg class IA, PLK1, MEK1(MAP2K1), Beta-catenin
24	Apoptosis_Anti-Apoptosis mediated by external signals via MAPK and JAK/STAT	179	5.47051e-09	3.14554e-08	13	PKC-epsilon, Bcl-XL, PI3K reg class IA (p85-alpha), p38 MAPK, Mcl-1, p90Rsk, PI3K reg class IA (p85), cPKC (conventional), PKC-alpha, PI3K reg class IA, MEK2(MAP2K2), ERK1/2, MEK1(MAP2K1)
25	Immune response_Phagocytosis	223	8.65541e-09	4.77778e-08	14	PKC-beta, PKC-epsilon, p38alpha (MAPK14), Actin cytoskeletal, PI3K reg class IA (p85-alpha), p38 MAPK, PKC-beta1, ACTB, PI3K reg class IA (p85), p38beta (MAPK11), PKC-alpha, PI3K reg class IA, p38gamma (MAPK12), Actin
26	Inflammation_Kallikrein-kinin system	187	9.31726e-09	4.94532e-08	13	ERK2 (MAPK1), MEK1/2, PKC-epsilon, PKC-delta, p38alpha (MAPK14), p38 MAPK, ERK1 (MAPK3), p38beta (MAPK11), PI3K reg class IA, p38gamma (MAPK12), MEK2(MAP2K2), ERK1/2, MEK1(MAP2K1)
27	Cardiac development_FGF_ErbB signaling	124	1.16065e-08	5.93223e-08	11	ERK2 (MAPK1), PKC-epsilon, PKC-delta, Tuberin, ERK1 (MAPK3), ErbB2, PKC-alpha, SOX2, ERK1/2, MEK1(MAP2K1), Rb protein
28	Cell adhesion_Cell junctions	163	1.95679e-08	9.64416e-08	12	ERK2 (MAPK1), Actin cytoskeletal, ERK1 (MAPK3), ACTB, PI3K reg class IA (p85), Claudin-7, F-Actin, PTEN, Actin, ERK1/2, PKC, Beta-catenin
29	Inflammation_Histamine signaling	215	4.98045e-08	2.37001e-07	13	ERK2 (MAPK1), PKC-delta, p38alpha (MAPK14), Actin cytoskeletal, p38 MAPK, ERK1 (MAPK3), p38beta (MAPK11), PKC-alpha, p38gamma (MAPK12), Actin, MEK2(MAP2K2), ERK1/2, MEK1(MAP2K1)
30	Signal transduction_ESR1-nuclear pathway	216	5.26269e-08	2.42084e-07	13	p90RSK1, ERK2 (MAPK1), p38alpha (MAPK14), SOD1, BAF250A, p90Rsk, ErbB2, PI3K reg class IA, BAF250, FOXM1, MEK2(MAP2K2), ERK1/2, MEK1(MAP2K1)
31	Cell adhesion_Cadherins	183	7.14451e-08	3.18046e-07	12	PKC-beta, PKC-beta2, Actin cytoskeletal, PKC-beta1, PI3K reg class IA (p85), PKC-alpha, LRP6, F-Actin, PTEN, Actin, PKC, Beta-catenin
32	Inflammation_IL-6 signaling	119	9.63644e-08	4.15572e-07	10	ERK2 (MAPK1), MEK1/2, Tuberin, PI3K reg class IA (p85-alpha), ERK1 (MAPK3), PI3K reg class IA (p85), PI3K reg class IA, MEK2(MAP2K2), ERK1/2, MEK1(MAP2K1)
33	Cell adhesion_Amyloid proteins	195	1.44034e-07	6.02324e-07	12	ERK2 (MAPK1), Actin cytoskeletal, Bcl-XL, Jagged1, ERK1 (MAPK3), ACTB, cPKC (conventional), PKC-alpha, Actin, ERK1/2, PKC, Beta-catenin
34	Cell cycle_G1-S Interleukin regulation	128	1.92718e-07	7.82208e-07	10	ERK2 (MAPK1), p38alpha (MAPK14), PI3K reg class IA (p85-alpha), ERK1 (MAPK3), PI3K reg class IA (p85), PI3K reg class IA, MEK2(MAP2K2), ERK1/2, MEK1(MAP2K1), Rb protein
35	Reproduction_Male sex differentiation	242	2.00369e-07	7.90027e-07	13	p90RSK1, PKC-beta, Histone H2, PKC-delta, p38alpha (MAPK14), Histone H2A, p38 MAPK, ERK1 (MAPK3), ERK1/2, Histone H2AX, MEK1(MAP2K1), PKC, Beta-catenin
36	Cardiac development_Role of NADPH oxidase and ROS	134	2.96834e-07	1.13786e-06	10	ERK2 (MAPK1), PKC-epsilon, PKC-delta, Tuberin, ERK1 (MAPK3), PTEN, ERK1/2, MEK1(MAP2K1), HIF1A, Rb protein
37	Proliferation_Lymphocyte proliferation	209	3.07147e-07	1.14557e-06	12	ERK2 (MAPK1), PKC-delta, p38alpha (MAPK14), ERK1 (MAPK3), PI3K reg class IA (p85), PKC-alpha, PI3K reg class IA, mTOR, MEK2(MAP2K2), ERK1/2, MEK1(MAP2K1), PKC-theta
38	Cell adhesion_Integrin-mediated cell-matrix adhesion	214	3.96845e-07	1.44117e-06	12	ERK2 (MAPK1), MEK1/2, Actin cytoskeletal, ERK1 (MAPK3), ACTB, PKC-alpha, PI3K reg class IA, Actin, MEK2(MAP2K2), ERK1/2, MEK1(MAP2K1), Beta-catenin
39	Development_Regulation of angiogenesis	221	5.61547e-07	1.98701e-06	12	ERK2 (MAPK1), p38alpha (MAPK14), ERK1 (MAPK3), MMP-2, PKC-alpha, PI3K reg class IA, FOXM1, MEK2(MAP2K2), ERK1/2, PKC, HIF1A, Beta-catenin
40	Neurophysiological process_Long-term potentiation	82	6.51214e-07	2.24669e-06	8	ERK2 (MAPK1), MEK1/2, PI3K reg class IA (p85-alpha), ERK1 (MAPK3), p90Rsk, PKC-alpha, mTOR, ERK1/2
41	Development_Blood vessel morphogenesis	227	7.48529e-07	2.51944e-06	12	ERK2 (MAPK1), p38alpha (MAPK14), Jagged1, ERK1 (MAPK3), ErbB2, PKC-alpha, PI3K reg class IA, FOXM1, MEK2(MAP2K2), ERK1/2, HIF1A, Beta-catenin
42	Development_Keratinocyte differentiation	58	7.93897e-07	2.60852e-06	7	PKC-delta, p38alpha (MAPK14), PKC-alpha, GATA-3, MEK2(MAP2K2), ERK1/2, MEK1(MAP2K1)
43	Inflammation_IL-4 signaling	115	8.21469e-07	2.63634e-06	9	ERK2 (MAPK1), MEK1/2, Bcl-XL, ERK1 (MAPK3), PI3K reg class IA, PTEN, MEK2(MAP2K2), ERK1/2, MEK1(MAP2K1)
44	Inflammation_IL-13 signaling pathway	91	1.45578e-06	4.56584e-06	8	ERK2 (MAPK1), PKC-epsilon, PKC-delta, PI3K reg class IA (p85-alpha), PKC-alpha, MEK2(MAP2K2), ERK1/2, MEK1(MAP2K1)
45	DNA damage_Checkpoint	124	1.55418e-06	4.76615e-06	9	p38alpha (MAPK14), p38 MAPK, ERK1 (MAPK3), p38beta (MAPK11), p38gamma (MAPK12), Cyclin B, ERK1/2, Histone H2AX, MEK1(MAP2K1)
46	Cell adhesion_Glycoconjugates	162	1.72325e-06	5.16974e-06	10	ERK2 (MAPK1), MUC1, Actin cytoskeletal, ERK1 (MAPK3), ACTB, cPKC (conventional), PKC-alpha, Actin, ERK1/2, PKC
47	Reproduction_Feeding and Neurohormone signaling	210	2.51129e-06	7.37356e-06	11	PKC-epsilon, Tuberin, MUC1, PI3K reg class IA (p85-alpha), ERK1 (MAPK3), PI3K reg class IA (p85), PKC-alpha, PI3K reg class IA, mTOR, MEK1(MAP2K1), HIF1A
48	Inflammation_IgE signaling	140	4.27734e-06	1.22974e-05	9	ERK2 (MAPK1), MEK1/2, p38 MAPK, ERK1 (MAPK3), PI3K reg class IA, MEK2(MAP2K2), ERK1/2, MEK1(MAP2K1), PKC-theta
49	Development_Melanocyte development and pigmentation	50	5.32462e-06	1.49959e-05	6	p90RSK1, PKC-beta, PI3K reg class IA, ERK1/2, MEK1(MAP2K1), Beta-catenin
50	Signal Transduction_TGF-beta, GDF and Activin signaling	154	9.34794e-06	2.51784e-05	9	ERK2 (MAPK1), p38 MAPK, PI3K reg class IA (p85), GATA-3, mTOR, ERK1/2, MEK1(MAP2K1), PKC, HIF1A
51	Autophagy_Autophagy	55	9.37377e-06	2.51784e-05	6	Tuberin, Bcl-XL, PI3K reg class IA, ULK1, PTEN, mTOR
52	Immune response_Phagosome in antigen presentation	241	9.48751e-06	2.51784e-05	11	p38alpha (MAPK14), Actin cytoskeletal, PI3K reg class IA (p85-alpha), p38 MAPK, ACTB, PI3K reg class IA (p85), p38beta (MAPK11), PKC-alpha, PI3K reg class IA, p38gamma (MAPK12), Actin
53	Signal transduction_Oxytocin signaling	86	1.16083e-05	2.98742e-05	7	PKC-beta, cPKC (conventional), PKC-alpha, MEK2(MAP2K2), ERK1/2, MEK1(MAP2K1), PKC
54	Inflammation_Inflammasome	120	1.16899e-05	2.98742e-05	8	ERK2 (MAPK1), p38alpha (MAPK14), p38 MAPK, ERK1 (MAPK3), PI3K reg class IA (p85), p38beta (MAPK11), p38gamma (MAPK12), ERK1/2
55	Inflammation_IL-10 anti-inflammatory response	87	1.25338e-05	3.14486e-05	7	p38alpha (MAPK14), Bcl-XL, p38 MAPK, MMP-2, p38beta (MAPK11), PI3K reg class IA, p38gamma (MAPK12)
56	Development_Hedgehog signaling	253	1.50335e-05	3.70469e-05	11	p90RSK1, Cyclin B1, HES1, Jagged1, ERK1 (MAPK3), p38beta (MAPK11), SOX2, FOXM1, MEK2(MAP2K2), MEK1(MAP2K1), Beta-catenin
57	Signal transduction_ESR1-membrane pathway	91	1.68709e-05	4.08453e-05	7	Actin cytoskeletal, PI3K reg class IA (p85-alpha), PI3K reg class IA (p85), ErbB2, MEK2(MAP2K2), ERK1/2, MEK1(MAP2K1)
58	Immune response_IL-5 signalling	38	2.16252e-05	5.08817e-05	5	PKC-delta, PI3K reg class IA (p85), MEK2(MAP2K2), ERK1/2, MEK1(MAP2K1)
59	Signal transduction_Insulin signaling	171	2.17538e-05	5.08817e-05	9	p90RSK1, Tuberin, eEF2K, PI3K reg class IA, RPS6, mTOR, MEK2(MAP2K2), ERK1/2, MEK1(MAP2K1)
60	Cell adhesion_Attractive and repulsive receptors	174	2.49919e-05	5.74815e-05	9	Actin cytoskeletal, PI3K reg class IA (p85-alpha), ACTB, PI3K reg class IA (p85), ErbB2, PI3K reg class IA, F-Actin, Actin, ERK1/2
61	Signal transduction_CREM pathway	98	2.74255e-05	6.10438e-05	7	ERK2 (MAPK1), MEK1/2, ERK1 (MAPK3), p90Rsk, MEK2(MAP2K2), ERK1/2, MEK1(MAP2K1)
62	Immune response_Th17-derived cytokines	98	2.74255e-05	6.10438e-05	7	Bcl-XL, p38 MAPK, Mcl-1, PI3K reg class IA, MEK2(MAP2K2), ERK1/2, MEK1(MAP2K1)
63	Chemotaxis	139	3.41721e-05	7.48531e-05	8	ERK2 (MAPK1), MEK1/2, p38alpha (MAPK14), p38 MAPK, PI3K reg class IA (p85), ERK1/2, MEK1(MAP2K1), Beta-catenin
64	Cytoskeleton_Regulation of cytoskeleton rearrangement	183	3.72776e-05	8.03798e-05	9	ERK2 (MAPK1), Actin cytoskeletal, ERK1 (MAPK3), ACTB, PLK1, PTEN, Actin, ERK1/2, PKC
65	Reproduction_Spermatogenesis, motility and copulation	232	4.13605e-05	8.78115e-05	10	p90RSK1, PKC-beta, Histone H2, PKC-delta, p38alpha (MAPK14), Histone H2A, ERK1 (MAPK3), Histone H2AX, MEK1(MAP2K1), PKC
66	Inflammation_IFN-gamma signaling	109	5.4593e-05	0.000114149	7	PKC-delta, Bcl-XL, p38 MAPK, PKC-alpha, PI3K reg class IA, ERK1/2, MEK1(MAP2K1)
67	Inflammation_Interferon signaling	110	5.7887e-05	0.00011923	7	ERK2 (MAPK1), MEK1/2, Bcl-XL, ERK1 (MAPK3), MEK2(MAP2K2), ERK1/2, MEK1(MAP2K1)
68	Signal transduction_Neuropeptide signaling pathways	155	7.44168e-05	0.000151022	8	ERK2 (MAPK1), MEK1/2, PKC-epsilon, ERK1 (MAPK3), PKC-alpha, MEK2(MAP2K2), ERK1/2, MEK1(MAP2K1)
69	Inflammation_NK cell cytotoxicity	163	0.000106059	0.000212118	8	ERK2 (MAPK1), MEK1/2, PKC-epsilon, ERK1 (MAPK3), PKC-alpha, MEK2(MAP2K2), ERK1/2, MEK1(MAP2K1)
70	Neurophysiological process_Transmission of nerve impulse	213	0.000121252	0.000239039	9	ERK2 (MAPK1), MEK1/2, PKC-beta, ERK1 (MAPK3), cPKC (conventional), PKC-alpha, MEK2(MAP2K2), ERK1/2, MEK1(MAP2K1)
71	Signal transduction_Nitric oxide signaling	88	0.000138536	0.000269268	6	PI3K reg class IA (p85-alpha), p38 MAPK, Mcl-1, MEK2(MAP2K2), ERK1/2, MEK1(MAP2K1)
72	Immune response_T helper cell differentiation	140	0.000263528	0.000505095	7	p38alpha (MAPK14), p38beta (MAPK11), GATA-3, MEK2(MAP2K2), ERK1/2, MEK1(MAP2K1), PKC-theta
73	Inflammation_Protein C signaling	108	0.000424318	0.000802134	6	ERK2 (MAPK1), Actin cytoskeletal, ERK1 (MAPK3), ACTB, Actin, ERK1/2
74	Response to hypoxia and oxidative stress	160	0.000592885	0.00110565	7	ERK2 (MAPK1), p38alpha (MAPK14), p38 MAPK, SOD1, p38beta (MAPK11), p38gamma (MAPK12), HIF1A
75	Neurophysiological process_Circadian rhythm	76	0.000609552	0.00112158	5	p90Rsk, cPKC (conventional), MEK2(MAP2K2), ERK1/2, MEK1(MAP2K1)
76	Cardiac development_BMP_TGF_beta_signaling	117	0.000650559	0.00118128	6	PKC-epsilon, Tuberin, PKC-alpha, SOX2, Rb protein, Beta-catenin
77	Proliferation_Positive regulation cell proliferation	221	0.000836327	0.00149887	8	ERK2 (MAPK1), MEK1/2, ERK1 (MAPK3), PI3K reg class IA, MEK2(MAP2K2), ERK1/2, MEK1(MAP2K1), Rb protein
78	Signal transduction_Androgen receptor nuclear signaling	126	0.00096103	0.00170028	6	ERK2 (MAPK1), p38alpha (MAPK14), MMP-2, PTEN, Rb protein, Beta-catenin
79	Neurophysiological process_Corticoliberin signaling	49	0.000986452	0.00172317	4	ERK2 (MAPK1), cPKC (conventional), PKC-alpha, MEK1(MAP2K1)
80	Development_Neurogenesis_Axonal guidance	229	0.00105421	0.00181852	8	Actin cytoskeletal, ACTB, cPKC (conventional), PI3K reg class IA, Actin, MEK2(MAP2K2), ERK1/2, MEK1(MAP2K1)
81	Inflammation_Innate inflammatory response	181	0.00122857	0.00209313	7	PKC-beta, p38alpha (MAPK14), PKC-beta2, p38 MAPK, p38beta (MAPK11), p38gamma (MAPK12), PKC-theta
82	Proliferation_Negative regulation of cell proliferation	183	0.00130966	0.00220407	7	ERK2 (MAPK1), Tuberin, PI3K reg class IA (p85), MEK2(MAP2K2), ERK1/2, MEK1(MAP2K1), Rb protein
83	Transcription_Nuclear receptors transcriptional regulation	195	0.00188846	0.00313984	7	ERK2 (MAPK1), p38alpha (MAPK14), Tuberin, p38 MAPK, ERK1 (MAPK3), ERK1/2, MEK1(MAP2K1)
84	Signal transduction_Leptin signaling	107	0.00282376	0.00463904	5	MMP-2, PI3K reg class IA, ERK1/2, MEK1(MAP2K1), HIF1A
85	Apoptosis_Anti-Apoptosis mediated by external signals via PI3K/AKT	233	0.0050957	0.00825942	7	Bcl-XL, PI3K reg class IA (p85-alpha), Mcl-1, PI3K reg class IA (p85), ErbB2, FOXO3A, PI3K reg class IA
86	Cytoskeleton_Actin filaments	176	0.00518492	0.00825942	6	ERK2 (MAPK1), Actin cytoskeletal, ERK1 (MAPK3), ACTB, Actin, ERK1/2
87	Signal transduction_ESR2 pathway	77	0.00520702	0.00825942	4	p38beta (MAPK11), MEK2(MAP2K2), ERK1/2, MEK1(MAP2K1)
88	Cell cycle_Mitosis	179	0.00562602	0.00882262	6	Cyclin B1, Actin cytoskeletal, ACTB, PLK1, Cyclin B, Actin
89	Muscle contraction_Relaxin signaling	82	0.00650543	0.0100871	4	p90Rsk, MMP-2, ERK1/2, MEK1(MAP2K1)
90	Inflammation_Jak-STAT Pathway	185	0.0065901	0.0101048	6	ERK2 (MAPK1), MEK1/2, ERK1 (MAPK3), MEK2(MAP2K2), ERK1/2, MEK1(MAP2K1)
91	Inflammation_MIF signaling	141	0.0090611	0.013741	5	Cyclin B1, ERK2 (MAPK1), ERK1 (MAPK3), ERK1/2, PKC
92	Apoptosis_Apoptosis stimulation by external signals	144	0.00987418	0.0148113	5	PKC-delta, Bcl-XL, MEK2(MAP2K2), ERK1/2, MEK1(MAP2K1)
93	Cardiac development_Wnt_beta-catenin, Notch, VEGF, IP3 and integrin signaling	151	0.0119645	0.0177537	5	HES1, PKC-alpha, LRP6, PTEN, Beta-catenin
94	Cell cycle_Meiosis	108	0.0167195	0.0245457	4	Cyclin B1, Rad51, PI3K reg class IA, PLK1
95	Apoptosis_Anti-apoptosis mediated by external signals via NF-kB	111	0.0183108	0.0265989	4	Bcl-XL, p90Rsk, PI3K reg class IA (p85), PI3K reg class IA
96	Cell cycle_Core	118	0.0223825	0.0321748	4	Cyclin B1, PLK1, Cyclin B, Rb protein
97	Transcription_Chromatin modification	126	0.0276665	0.0393606	4	Histone H2, Histone H2A, BAF250A, Histone H2AX
98	Apoptosis_Apoptotic mitochondria	79	0.0351697	0.0495247	3	ERK2 (MAPK1), Bcl-XL, Mcl-1
Enrichment by Pathway Maps (n = 500, P and FDR <0.05)						OE19 AFG400vsVEH_C1+C2_down+up_n=49 proteins
#	Maps	Total	p-value	FDR	In Data	Network Objects from Active Data
1	Development_EGFR signaling pathway	71	1.96447e-20	2.04697e-17	15	ERK2 (MAPK1), PKC-beta, PKC-epsilon, MKP-2, p38alpha (MAPK14), p38 MAPK, ERK1 (MAPK3), PI3K reg class IA (p85), MMP-2, ErbB2, PKC-alpha, MEK2(MAP2K2), ERK1/2, MEK1(MAP2K1), PKC-theta
2	Development_Gastrin in cell growth and proliferation	62	1.46109e-19	7.6123e-17	14	ERK2 (MAPK1), PKC-beta, PKC-epsilon, PKC-delta, p38alpha (MAPK14), PI3K reg class IA (p85-alpha), ERK1 (MAPK3), p90Rsk, PI3K reg class IA (p85), PKC-alpha, MEK2(MAP2K2), ERK1/2, MEK1(MAP2K1), Beta-catenin
3	Aberrant B-Raf signaling in melanoma progression	55	1.66287e-18	5.77569e-16	13	p90RSK1, ERK2 (MAPK1), HES1, MEK1/2, Tuberin, Mcl-1, p90Rsk, FOXO3A, Rictor, FOXM1, mTOR, ERK1/2, MEK1(MAP2K1)
4	Immune response_BAFF-induced signaling	51	4.02658e-17	1.04892e-14	12	ERK2 (MAPK1), MEK1/2, PKC-beta, PKC-delta, Tuberin, p38 MAPK, ERK1 (MAPK3), PI3K reg class IA (p85), FOXO3A, RPS6, mTOR, ERK1/2
5	Immune response_IL-4 signaling pathway	94	7.67172e-17	1.59879e-14	14	p90RSK1, ERK2 (MAPK1), MEK1/2, PKC-delta, p38alpha (MAPK14), Tuberin, Bcl-XL, PI3K reg class IA (p85-alpha), p38 MAPK, FOXO3A, p38beta (MAPK11), mTOR, ERK1/2, PKC
6	Main pathways of Schwann cells transformation in neurofibromatosis type 1	80	3.25231e-16	5.64818e-14	13	MEK1/2, Tuberin, Bcl-XL, p38 MAPK, PI3K reg class IA (p85), ErbB2, PTEN, RPS6, mTOR, ERK1/2, MEK1(MAP2K1), HIF1A, Beta-catenin
7	IGF signaling in lung cancer	44	4.28726e-16	6.38189e-14	11	Tuberin, Bcl-XL, p38 MAPK, p90Rsk, MMP-2, PI3K reg class IA, mTOR, MEK2(MAP2K2), ERK1/2, Histone H2AX, MEK1(MAP2K1)
8	Signal transduction_ERK1/2 signaling pathway	32	7.98776e-16	1.04041e-13	10	ERK2 (MAPK1), MEK1/2, PKC-beta, PKC-epsilon, PKC-delta, ERK1 (MAPK3), PKC-alpha, MEK2(MAP2K2), ERK1/2, MEK1(MAP2K1)
9	Signal transduction_mTORC2 downstream signaling	68	1.71874e-15	1.98991e-13	12	PKC-delta, PKC-beta2, Tuberin, Mcl-1, cPKC (conventional), FOXO3A, Rictor, F-Actin cytoskeleton, PKC-alpha, mTOR, PKC, Beta-catenin
10	Development_VEGF signaling via VEGFR2 - generic cascades	93	2.53676e-15	2.64331e-13	13	ERK2 (MAPK1), PKC-beta, Actin cytoskeletal, p38 MAPK, ERK1 (MAPK3), p90Rsk, PKC-alpha, PI3K reg class IA, MEK2(MAP2K2), ERK1/2, MEK1(MAP2K1), PKC, Beta-catenin
11	Development_Gastrin in differentiation of the gastric mucosa	38	5.7038e-15	5.40305e-13	10	PKC-eta, PKC-beta, PKC-epsilon, cPKC (conventional), PKC-alpha, MEK2(MAP2K2), ERK1/2, MEK1(MAP2K1), PKC-theta, PKC
12	IGF family signaling in colorectal cancer	60	1.78903e-14	1.55348e-12	11	ERK2 (MAPK1), MEK1/2, Bcl-XL, PI3K reg class IA (p85-alpha), Rad51, ERK1 (MAPK3), PTEN, mTOR, ERK1/2, HIF1A, Beta-catenin
13	Nicotine / nAChR alpha-7 signaling in NSCLC	43	2.26402e-14	1.8147e-12	10	Tuberin, p90Rsk, PI3K reg class IA (p85), PKC-alpha, mTOR, MEK2(MAP2K2), ERK1/2, MEK1(MAP2K1), HIF1A, Rb protein
14	Mechanisms of resistance to EGFR inhibitors in lung cancer	45	3.73468e-14	2.77967e-12	10	ERK2 (MAPK1), ERK1 (MAPK3), PI3K reg class IA (p85), ErbB2, Claudin-7, PTEN, mTOR, MEK2(MAP2K2), MEK1(MAP2K1), Beta-catenin
15	Role of neuropeptides in pathogenesis of SCLC	67	6.5106e-14	4.5227e-12	11	MEK1/2, PKC-epsilon, PKC-delta, PKC-beta2, p90Rsk, cPKC (conventional), ErbB2, PKC-alpha, mTOR, ERK1/2, PKC
16	Survival pathways in Prostate Cancer	50	1.17689e-13	7.66451e-12	10	ERK2 (MAPK1), Tuberin, Bcl-XL, ERK1 (MAPK3), Mcl-1, PI3K reg class IA, PTEN, mTOR, MEK2(MAP2K2), MEK1(MAP2K1)
17	Development_S1P1 receptor signaling via beta-arrestin	34	1.33205e-13	8.16468e-12	9	ERK2 (MAPK1), Tuberin, PI3K reg class IA (p85-alpha), ERK1 (MAPK3), p90Rsk, mTOR, MEK2(MAP2K2), ERK1/2, MEK1(MAP2K1)
18	Immune response_IL-2 signaling via ERK, PI3K, and PLC-gamma	73	1.75716e-13	8.51088e-12	11	ERK2 (MAPK1), MEK1/2, Bcl-XL, ERK1 (MAPK3), PI3K reg class IA (p85), FOXO3A, RPS6, mTOR, ERK1/2, PKC-theta, Rb protein
19	Regulation and signaling of HGF receptor (Met) and MSP receptor (RON) in lung cancer	73	1.75716e-13	8.51088e-12	11	PKC-delta, p38alpha (MAPK14), PKC-beta2, p90Rsk, PI3K reg class IA (p85), MMP-2, PKC-alpha, ERK1/2, HIF1A, Rb protein, Beta-catenin
20	Role of Tissue factor in cancer independent of coagulation protease signaling	35	1.78538e-13	8.51088e-12	9	ERK2 (MAPK1), Actin cytoskeletal, PI3K reg class IA (p85-alpha), p38 MAPK, ERK1 (MAPK3), PKC-alpha, MEK2(MAP2K2), ERK1/2, MEK1(MAP2K1)
21	Development_FGF-family signaling	52	1.79692e-13	8.51088e-12	10	ERK2 (MAPK1), PKC-beta, PKC-epsilon, PKC-delta, p38 MAPK, ERK1 (MAPK3), PKC-alpha, PI3K reg class IA, MEK2(MAP2K2), MEK1(MAP2K1)
22	IGF signaling in HCC	52	1.79692e-13	8.51088e-12	10	HES1, Jagged1, PI3K reg class IA (p85), MMP-2, FOXO3A, MEK2(MAP2K2), ERK1/2, MEK1(MAP2K1), PKC, HIF1A
23	Chemotaxis_Lysophosphatidic acid signaling via GPCRs	129	1.97844e-13	8.96318e-12	13	MEK1/2, PKC-epsilon, PKC-delta, Actin cytoskeletal, Bcl-XL, p38 MAPK, PI3K reg class IA (p85), cPKC (conventional), F-Actin cytoskeleton, mTOR, ERK1/2, PKC, Beta-catenin
24	Main chemotherapy drugs and their action in SCLC cells	100	2.16478e-13	9.1916e-12	12	PKC-beta, PKC-epsilon, PKC-delta, p38alpha (MAPK14), Bcl-XL, p38 MAPK, ErbB2, PKC-alpha, RPS6, mTOR, ERK1/2, MEK1(MAP2K1)
25	Proliferative action of Gastrin in gastric cancer	53	2.20528e-13	9.1916e-12	10	PKC-beta, p90Rsk, PI3K reg class IA (p85), cPKC (conventional), PKC-alpha, MEK2(MAP2K2), ERK1/2, MEK1(MAP2K1), PKC, Beta-catenin
26	EGFR family signaling in pancreatic cancer	75	2.39809e-13	9.61079e-12	11	Tuberin, Bcl-XL, p38 MAPK, PI3K reg class IA (p85), MMP-2, ErbB2, mTOR, MEK2(MAP2K2), ERK1/2, MEK1(MAP2K1), Rb protein
27	Development_Non-genomic action of Retinoic acid in cell differentiation	57	4.80027e-13	1.85255e-11	10	p90RSK1, MEK1/2, PI3K reg class IA (p85-alpha), p90Rsk, PI3K reg class IA (p85), PKC-alpha, p38gamma (MAPK12), ERK1/2, HIF1A, Rb protein
28	HGF signaling in melanoma	39	5.26623e-13	1.95979e-11	9	PKC-beta2, Bcl-XL, p38 MAPK, PI3K reg class IA (p85), PKC-alpha, ERK1/2, MEK1(MAP2K1), HIF1A, Beta-catenin
29	Immune response_B cell antigen receptor (BCR) pathway	110	6.94761e-13	2.49635e-11	12	MEK1/2, PKC-beta, PKC-beta2, Actin cytoskeletal, Bcl-XL, p38 MAPK, PI3K reg class IA (p85), mTOR, MEK2(MAP2K2), ERK1/2, MEK1(MAP2K1), Rb protein
30	Main growth factor signaling cascades in multiple myeloma cells	41	8.63099e-13	2.99783e-11	9	ERK2 (MAPK1), PI3K reg class IA (p85-alpha), ERK1 (MAPK3), PI3K reg class IA (p85), PI3K reg class IA, PTEN, MEK2(MAP2K2), MEK1(MAP2K1), HIF1A
31	Leptin signaling in colorectal cancer	44	1.7239e-12	5.79454e-11	9	Cyclin B1, MEK1/2, PKC-delta, Bcl-XL, PI3K reg class IA, PTEN, mTOR, ERK1/2, Beta-catenin
32	Role of Tissue factor-induced Thrombin signaling in cancerogenesis	65	1.9224e-12	6.25983e-11	10	ERK2 (MAPK1), Actin cytoskeletal, PI3K reg class IA (p85-alpha), ERK1 (MAPK3), MMP-2, ErbB2, PKC-alpha, MEK2(MAP2K2), ERK1/2, MEK1(MAP2K1)
33	EGFR signaling in Prostate Cancer	46	2.65588e-12	8.13948e-11	9	ERK2 (MAPK1), Tuberin, ERK1 (MAPK3), PI3K reg class IA (p85), ErbB2, mTOR, MEK2(MAP2K2), ERK1/2, MEK1(MAP2K1)
34	Signal transduction_PTEN pathway	46	2.65588e-12	8.13948e-11	9	Tuberin, FOXO3A, PI3K reg class IA, PTEN, mTOR, MEK2(MAP2K2), ERK1/2, MEK1(MAP2K1), Beta-catenin
35	Immune response_IFN-alpha/beta signaling via PI3K and NF-kB pathways	94	3.11603e-12	9.27686e-11	11	p90RSK1, MEK1/2, PKC-epsilon, PKC-delta, Tuberin, PI3K reg class IA (p85), FOXO3A, PKC-alpha, RPS6, ERK1/2, Rb protein
36	Regulation of metabolism_Insulin signaling: generic cascades	47	3.27066e-12	9.46676e-11	9	p90RSK1, Tuberin, eEF2K, PI3K reg class IA, RPS6, mTOR, MEK2(MAP2K2), ERK1/2, MEK1(MAP2K1)
37	Mucin expression in CF airways	69	3.58905e-12	1.01075e-10	10	p90RSK1, MEK1/2, PKC-delta, p38alpha (MAPK14), p38 MAPK, p90Rsk, ErbB2, PKC-alpha, ERK1/2, PKC-theta
38	IGF-1 signaling in multiple myeloma	50	5.93577e-12	1.62765e-10	9	ERK2 (MAPK1), MEK1/2, ERK1 (MAPK3), FOXO3A, PI3K reg class IA, PTEN, mTOR, ERK1/2, HIF1A
39	Immune response_IL-6 signaling pathway via MEK/ERK and PI3K/AKT cascades	74	7.42086e-12	1.9827e-10	10	p90RSK1, MEK1/2, PKC-delta, Tuberin, Mcl-1, PI3K reg class IA (p85), PI3K reg class IA, RPS6, mTOR, ERK1/2
40	Immune response_IL-3 signaling via ERK and PI3K	102	7.76943e-12	2.02394e-10	11	MEK1/2, PKC-epsilon, Bcl-XL, Mcl-1, p90Rsk, PI3K reg class IA (p85), cPKC (conventional), FOXO3A, RPS6, mTOR, ERK1/2
41	G-protein signaling_Proinsulin C-peptide signaling	52	8.64093e-12	2.14377e-10	9	PKC-epsilon, PKC-delta, PI3K reg class IA (p85-alpha), PI3K reg class IA (p85), PKC-alpha, PI3K reg class IA, MEK2(MAP2K2), ERK1/2, MEK1(MAP2K1)
42	Signal transduction_Activation of PKC via G-Protein coupled receptor	52	8.64093e-12	2.14377e-10	9	PKC-eta, PKC-beta, PKC-epsilon, PKC-delta, PKC-alpha, MEK2(MAP2K2), ERK1/2, MEK1(MAP2K1), PKC-theta
43	Immune response_IL-5 signaling via PI3K, MAPK and NF-kB	76	9.77509e-12	2.36876e-10	10	MEK1/2, PKC-delta, Bcl-XL, p38 MAPK, Mcl-1, PI3K reg class IA (p85), MMP-2, FOXO3A, ERK1/2, Beta-catenin
44	Translation_Translation regulation by Alpha-1 adrenergic receptors	53	1.03633e-11	2.45421e-10	9	ERK2 (MAPK1), PKC-epsilon, PKC-delta, Tuberin, PI3K reg class IA (p85-alpha), eEF2K, mTOR, MEK2(MAP2K2), MEK1(MAP2K1)
45	ERBB family and HGF signaling in gastric cancer	54	1.2382e-11	2.86713e-10	9	ERK2 (MAPK1), MEK1/2, p38 MAPK, ERK1 (MAPK3), ErbB2, PI3K reg class IA, ERK1/2, HIF1A, Beta-catenin
46	Oxidative stress_ROS-induced cellular signaling	108	1.46632e-11	3.32152e-10	11	Cyclin B1, HES1, PKC-beta, p38alpha (MAPK14), Tuberin, p38 MAPK, PTEN, mTOR, ERK1/2, PKC, HIF1A
47	Regulation of Beta-catenin activity in colorectal cancer	56	1.7487e-11	3.71866e-10	9	MEK1/2, PKC-beta, PKC-delta, MUC1, eEF2K, PI3K reg class IA (p85), PTEN, ERK1/2, Beta-catenin
48	Mitogenic action of ErbB2 in breast cancer	56	1.7487e-11	3.71866e-10	9	Cyclin B1, MEK1/2, Tuberin, PI3K reg class IA (p85), ErbB2, FOXO3A, mTOR, ERK1/2, Beta-catenin
49	Immune response_IFN-gamma signaling via PI3K and NF-kB	56	1.7487e-11	3.71866e-10	9	MEK1/2, PKC-epsilon, PD-L1, PKC-delta, PI3K reg class IA (p85-alpha), Rictor, mTOR, ERK1/2, Beta-catenin
50	Development_Beta-adrenergic receptors transactivation of EGFR	37	1.96939e-11	4.10421e-10	8	ERK2 (MAPK1), Tuberin, ERK1 (MAPK3), PI3K reg class IA, mTOR, MEK2(MAP2K2), ERK1/2, MEK1(MAP2K1)
51	Putative role of Estrogen receptor and Androgen receptor signaling in progression of lung cancer	58	2.43673e-11	4.97697e-10	9	ERK2 (MAPK1), Tuberin, Bcl-XL, p38 MAPK, ERK1 (MAPK3), mTOR, MEK2(MAP2K2), ERK1/2, MEK1(MAP2K1)
52	Apoptosis and survival_Anti-apoptotic action of membrane-bound ESR1	38	2.48371e-11	4.97697e-10	8	p90RSK1, PKC-epsilon, Bcl-XL, PI3K reg class IA (p85), PKC-alpha, MEK2(MAP2K2), ERK1/2, MEK1(MAP2K1)
53	Oxidative stress_Activation of NADPH oxidase	59	2.86288e-11	5.62852e-10	9	MEK1/2, PKC-delta, PKC-beta2, p38 MAPK, cPKC (conventional), PKC-alpha, PI3K reg class IA, ERK1/2, PKC
54	Apoptosis and survival_Anti-apoptotic action of Gastrin	43	7.20591e-11	1.39047e-09	8	PKC-beta, Bcl-XL, Mcl-1, PI3K reg class IA (p85), PKC-alpha, MEK2(MAP2K2), ERK1/2, MEK1(MAP2K1)
55	Development_Estrogen-independent activation of ESR1 and ESR2	44	8.76892e-11	1.63164e-09	8	p90RSK1, ERK2 (MAPK1), ERK1 (MAPK3), ErbB2, PI3K reg class IA, MEK2(MAP2K2), ERK1/2, MEK1(MAP2K1)
56	Influence of smoking on activation of EGFR signaling in lung cancer cells	44	8.76892e-11	1.63164e-09	8	ERK2 (MAPK1), p38alpha (MAPK14), ERK1 (MAPK3), MMP-2, p38beta (MAPK11), MEK2(MAP2K2), ERK1/2, MEK1(MAP2K1)
57	HCV-dependent cytoplasmic signaling leading to HCC	27	9.47569e-11	1.73222e-09	7	Cyclin B1, ERK2 (MAPK1), PI3K reg class IA (p85-alpha), p38 MAPK, ERK1/2, MEK1(MAP2K1), PKC
58	Immune response_Gastrin in inflammatory response	68	1.07971e-10	1.93975e-09	9	ERK2 (MAPK1), PKC-epsilon, PKC-delta, p38alpha (MAPK14), ERK1 (MAPK3), PI3K reg class IA (p85), PKC-alpha, MEK2(MAP2K2), MEK1(MAP2K1)
59	HGF signaling in pancreatic cancer	28	1.25793e-10	2.22163e-09	7	MUC1, PI3K reg class IA (p85), MMP-2, MEK2(MAP2K2), ERK1/2, MEK1(MAP2K1), HIF1A
60	Apoptosis and survival_IL-17-induced CIKS-independent signaling pathways	46	1.27981e-10	2.2226e-09	8	p38alpha (MAPK14), p38 MAPK, p90Rsk, PI3K reg class IA (p85), PI3K reg class IA, MEK2(MAP2K2), ERK1/2, MEK1(MAP2K1)
61	Development_PIP3 signaling in cardiac myocytes	47	1.53562e-10	2.62315e-09	8	Tuberin, Bcl-XL, p90Rsk, FOXO3A, PI3K reg class IA, PTEN, RPS6, mTOR
62	Development_Stimulation of differentiation of mouse embryonic fibroblasts into adipocytes by extracellular factors	71	1.61056e-10	2.70679e-09	9	ERK2 (MAPK1), Tuberin, p38 MAPK, ERK1 (MAPK3), PI3K reg class IA (p85), mTOR, MEK2(MAP2K2), ERK1/2, MEK1(MAP2K1)
63	Neuropeptide signaling in pancreatic cancer	48	1.83473e-10	3.03459e-09	8	PKC-eta, PKC-beta, PKC-epsilon, PKC-beta2, PKC-alpha, MEK2(MAP2K2), ERK1/2, MEK1(MAP2K1)
64	Signal transduction_Soluble CXCL16 signaling	49	2.18319e-10	3.5545e-09	8	MEK1/2, Tuberin, p38 MAPK, MMP-2, F-Actin cytoskeleton, mTOR, ERK1/2, HIF1A
65	Signal transduction_mTORC1 upstream signaling	74	2.35922e-10	3.72471e-09	9	p90RSK1, ERK2 (MAPK1), MEK1/2, p38alpha (MAPK14), Tuberin, p38 MAPK, p90Rsk, mTOR, ERK1/2
66	Signal transduction_HTR2A signaling outside the nervous system	74	2.35922e-10	3.72471e-09	9	MEK1/2, PKC-beta, p38 MAPK, PI3K reg class IA (p85), cPKC (conventional), mTOR, ERK1/2, PKC, Rb protein
67	Development_Thromboxane A2 signaling pathway	50	2.58773e-10	3.90784e-09	8	MEK1/2, p38 MAPK, PI3K reg class IA (p85), cPKC (conventional), PI3K reg class IA, ERK1/2, PKC, Beta-catenin
68	Signal transduction_S1P4 receptor and S1P5 receptor signaling	50	2.58773e-10	3.90784e-09	8	ERK2 (MAPK1), p38 MAPK, PI3K reg class IA, PLK1, PTEN, MEK2(MAP2K2), ERK1/2, MEK1(MAP2K1)
69	Development_GM-CSF signaling	50	2.58773e-10	3.90784e-09	8	PKC-beta, Bcl-XL, PI3K reg class IA (p85-alpha), Mcl-1, PI3K reg class IA (p85), MEK2(MAP2K2), ERK1/2, MEK1(MAP2K1)
70	Nociception_Nociceptin receptor signaling	76	3.01474e-10	4.42445e-09	9	MEK1/2, p38 MAPK, ERK1 (MAPK3), p90Rsk, cPKC (conventional), PKC-alpha, Actin, ERK1/2, PKC
71	Signal transduction_Angiotensin II/AGTR1 signaling via Notch, Beta-catenin and NF-kB pathways	76	3.01474e-10	4.42445e-09	9	p90RSK1, ERK2 (MAPK1), HES1, p38 MAPK, MMP-2, mTOR, ERK1/2, PKC, Beta-catenin
72	Signal transduction_Additional pathways of NF-kB activation (in the cytoplasm)	52	3.59571e-10	5.1325e-09	8	p90RSK1, PKC-beta, PKC-epsilon, PKC-delta, PKC-alpha, PI3K reg class IA, ERK1/2, PKC-theta
73	Development_Endothelin-1/EDNRA signaling	52	3.59571e-10	5.1325e-09	8	PKC-epsilon, PKC-delta, p38alpha (MAPK14), PI3K reg class IA, MEK2(MAP2K2), ERK1/2, MEK1(MAP2K1), Beta-catenin
74	Immune response_Inhibitory PD-1 signaling in T cells	53	4.21652e-10	5.85815e-09	8	PD-L1, Bcl-XL, PI3K reg class IA (p85), GATA-3, PTEN, mTOR, ERK1/2, PKC-theta
75	EGFR signaling pathway in lung cancer	53	4.21652e-10	5.85815e-09	8	Bcl-XL, Mcl-1, PI3K reg class IA (p85), ErbB2, PTEN, mTOR, ERK1/2, HIF1A
76	Immune response_IL-15 signaling via MAPK and PI3K cascades	56	6.66993e-10	9.02606e-09	8	MEK1/2, PKC-epsilon, p38 MAPK, Mcl-1, PI3K reg class IA (p85), FOXO3A, mTOR, ERK1/2
77	Role of FSH and Lutropin in ovarian cancer	56	6.66993e-10	9.02606e-09	8	MEK1/2, PKC-delta, MMP-2, ErbB2, PKC-alpha, mTOR, ERK1/2, HIF1A
78	Anti-apoptotic action of Gastrin in gastric cancer	35	6.92942e-10	9.257e-09	7	PKC-beta, Bcl-XL, Mcl-1, PKC-alpha, MEK2(MAP2K2), ERK1/2, MEK1(MAP2K1)
79	IGF-1 signaling in pancreatic cancer	36	8.56462e-10	1.11554e-08	7	MMP-2, PI3K reg class IA, mTOR, MEK2(MAP2K2), ERK1/2, MEK1(MAP2K1), HIF1A
80	HBV signaling via protein kinases leading to HCC	36	8.56462e-10	1.11554e-08	7	ERK2 (MAPK1), cPKC (conventional), PKC-alpha, MEK2(MAP2K2), ERK1/2, MEK1(MAP2K1), PKC
81	FGFR3 signaling in multiple myeloma	37	1.05171e-09	1.33644e-08	7	ERK2 (MAPK1), Bcl-XL, PI3K reg class IA (p85-alpha), ERK1 (MAPK3), Mcl-1, ERK1/2, MEK1(MAP2K1)
82	Deregulation of PSD-95-dependent signaling in Huntington's disease	37	1.05171e-09	1.33644e-08	7	ERK2 (MAPK1), MEK1/2, p38alpha (MAPK14), p38 MAPK, ERK1 (MAPK3), p90Rsk, ERK1/2
83	Development_Role of HGF in hematopoietic stem cell mobilization	21	1.1716e-09	1.46454e-08	6	Tuberin, MMP-2, FOXO3A, PI3K reg class IA, mTOR, HIF1A
84	EGFR signaling pathway in colorectal cancer	60	1.18063e-09	1.46454e-08	8	MEK1/2, Bcl-XL, p90Rsk, PI3K reg class IA (p85), ErbB2, FOXO3A, PTEN, ERK1/2
85	Signal transduction_Adenosine A1 receptor signaling pathway	62	1.5466e-09	1.86549e-08	8	MEK1/2, PKC-epsilon, p38 MAPK, PI3K reg class IA (p85), MMP-2, PKC-alpha, ERK1/2, PKC
86	Role of tumor microenvironment in plexiform neurofibroma formation in neurofibromatosis type 1	39	1.55756e-09	1.86549e-08	7	MEK1/2, PI3K reg class IA (p85-alpha), p38 MAPK, PI3K reg class IA (p85), MMP-2, ERK1/2, MEK1(MAP2K1)
87	Cell cycle progression in Prostate Cancer	39	1.55756e-09	1.86549e-08	7	Tuberin, p38 MAPK, Cyclin B, mTOR, ERK1/2, Rb protein, Beta-catenin
88	Development_Mu-type opioid receptor signaling via Beta-arrestin	22	1.60398e-09	1.89926e-08	6	ERK2 (MAPK1), ERK1 (MAPK3), p90Rsk, MEK2(MAP2K2), ERK1/2, MEK1(MAP2K1)
89	Glomerular injury in Lupus Nephritis	92	1.71486e-09	2.00773e-08	9	MEK1/2, PKC-epsilon, PKC-beta2, p38 MAPK, PKC-beta1, ErbB2, PKC-alpha, ERK1/2, HIF1A
90	IL-6 signaling in Prostate Cancer	40	1.87974e-09	2.17632e-08	7	ERK2 (MAPK1), Mcl-1, ErbB2, PI3K reg class IA, PTEN, MEK2(MAP2K2), MEK1(MAP2K1)
91	HGF signaling in colorectal cancer	64	2.00706e-09	2.29819e-08	8	MEK1/2, Actin cytoskeletal, MMP-2, PI3K reg class IA, PTEN, mTOR, ERK1/2, Beta-catenin
92	Role of TNF-alpha in type 2 diabetes in skeletal muscle cells	42	2.69648e-09	3.02121e-08	7	ERK2 (MAPK1), PKC-epsilon, PKC-delta, p38beta (MAPK11), PKC-alpha, MEK1(MAP2K1), PKC-theta
93	Development_VEGF signaling and activation	42	2.69648e-09	3.02121e-08	7	PKC-beta, PKC-alpha, PI3K reg class IA, MEK2(MAP2K2), ERK1/2, MEK1(MAP2K1), PKC
94	ErbB2-induced breast cancer cell invasion	67	2.91914e-09	3.16849e-08	8	MEK1/2, Actin cytoskeletal, p38 MAPK, PI3K reg class IA (p85), MMP-2, ErbB2, PKC-alpha, ERK1/2
95	Ligand-independent activation of Androgen receptor in Prostate Cancer	67	2.91914e-09	3.16849e-08	8	ERK2 (MAPK1), Bcl-XL, ERK1 (MAPK3), ErbB2, PI3K reg class IA, MEK2(MAP2K2), MEK1(MAP2K1), Beta-catenin
96	Development_Growth factors in regulation of oligodendrocyte progenitor cell proliferation	67	2.91914e-09	3.16849e-08	8	PI3K reg class IA (p85), ErbB2, PI3K reg class IA, mTOR, MEK2(MAP2K2), ERK1/2, MEK1(MAP2K1), PKC
97	Development_ACM2 and ACM4 activation of ERK	43	3.20678e-09	3.34146e-08	7	p90RSK1, PKC-epsilon, PKC-delta, PKC-alpha, MEK2(MAP2K2), ERK1/2, MEK1(MAP2K1)
98	Signal transduction_AKT signaling	43	3.20678e-09	3.34146e-08	7	Tuberin, Bcl-XL, FOXO3A, PI3K reg class IA, PTEN, RPS6, mTOR
99	Immune response_Substance P-stimulated expression of proinflammatory cytokines via MAPKs	43	3.20678e-09	3.34146e-08	7	MEK1/2, PKC-epsilon, PKC-delta, p38 MAPK, PKC-alpha, ERK1/2, PKC-theta
100	Regulation of Tissue factor signaling in cancer	43	3.20678e-09	3.34146e-08	7	ERK2 (MAPK1), ERK1 (MAPK3), PTEN, mTOR, MEK2(MAP2K2), ERK1/2, MEK1(MAP2K1)
101	Proliferative action of Gastrin in pancreatic cancer	44	3.79688e-09	3.87877e-08	7	PKC-epsilon, PKC-delta, PI3K reg class IA (p85), PKC-alpha, MEK2(MAP2K2), ERK1/2, MEK1(MAP2K1)
102	Development_Flt3 signaling	44	3.79688e-09	3.87877e-08	7	Bcl-XL, p38 MAPK, p90Rsk, PI3K reg class IA (p85), MEK2(MAP2K2), ERK1/2, MEK1(MAP2K1)
103	Development_Activation of ERK by Alpha-1 adrenergic receptors	45	4.47674e-09	4.5289e-08	7	PKC-epsilon, PKC-delta, PI3K reg class IA (p85-alpha), PKC-alpha, MEK2(MAP2K2), ERK1/2, MEK1(MAP2K1)
104	G-protein signaling_Ras family GTPases in kinase cascades	26	4.86418e-09	4.87353e-08	6	p38alpha (MAPK14), p38 MAPK, p38beta (MAPK11), MEK2(MAP2K2), ERK1/2, MEK1(MAP2K1)
105	Development_Endothelin-1/EDNRA transactivation of EGFR	46	5.25729e-09	5.21723e-08	7	PKC-delta, Tuberin, PI3K reg class IA, mTOR, MEK2(MAP2K2), ERK1/2, MEK1(MAP2K1)
106	Reproduction_Gonadotropin-releasing hormone (GnRH) signaling	73	5.86077e-09	5.60268e-08	8	PKC-epsilon, PKC-delta, MKP-2, p38alpha (MAPK14), p90Rsk, MEK2(MAP2K2), ERK1/2, MEK1(MAP2K1)
107	CHDI_Correlations from Discovery data_Causal network	73	5.86077e-09	5.60268e-08	8	Tuberin, p90Rsk, PI3K reg class IA (p85), PTEN, mTOR, ERK1/2, MEK1(MAP2K1), Beta-catenin
108	Neurophysiological process_Thyroliberin signaling	73	5.86077e-09	5.60268e-08	8	MEK1/2, PKC-beta, PKC-epsilon, PKC-delta, cPKC (conventional), PKC-alpha, ERK1/2, PKC
109	Immune response_IFN-alpha/beta signaling via MAPKs	73	5.86077e-09	5.60268e-08	8	PKC-delta, p38 MAPK, FOXO3A, ULK1, mTOR, ERK1/2, PKC-theta, Beta-catenin
110	Development_TGF-beta-dependent induction of EMT via MAPK	47	6.15044e-09	5.77366e-08	7	p38alpha (MAPK14), p38 MAPK, MMP-2, PTEN, MEK2(MAP2K2), ERK1/2, MEK1(MAP2K1)
111	Muscle contraction_Role of kappa-type opioid receptor in heart	47	6.15044e-09	5.77366e-08	7	PKC-beta, PKC-epsilon, PKC-delta, cPKC (conventional), PKC-alpha, ERK1/2, PKC
112	Pancreatic cancer cell resistance to Tarceva (erlotinib)	27	6.22687e-09	5.79321e-08	6	Tuberin, PI3K reg class IA (p85), ErbB2, PTEN, mTOR, Beta-catenin
113	Neuroendocrine transdifferentiation in Prostate Cancer	48	7.16919e-09	6.43991e-08	7	ERK2 (MAPK1), Tuberin, ERK1 (MAPK3), mTOR, MEK2(MAP2K2), MEK1(MAP2K1), Beta-catenin
114	Oxidative stress_Role of IL-8 signaling pathway in respiratory burst	48	7.16919e-09	6.43991e-08	7	PKC-epsilon, PKC-delta, PKC-beta2, p38 MAPK, PKC-beta1, PKC-alpha, ERK1/2
115	Signal transduction_Adenosine A3 receptor signaling pathway	48	7.16919e-09	6.43991e-08	7	MEK1/2, PKC-delta, p38 MAPK, PI3K reg class IA (p85), ERK1/2, PKC, HIF1A
116	K-RAS signaling in lung cancer	48	7.16919e-09	6.43991e-08	7	PI3K reg class IA (p85), PTEN, mTOR, MEK2(MAP2K2), ERK1/2, MEK1(MAP2K1), Beta-catenin
117	Tissue Factor signaling in cancer via PAR1 and PAR2	49	8.32767e-09	7.35376e-08	7	Bcl-XL, PKC-alpha, PI3K reg class IA, mTOR, MEK2(MAP2K2), ERK1/2, MEK1(MAP2K1)
118	Transcription_CREB signaling pathway	49	8.32767e-09	7.35376e-08	7	p38 MAPK, p90Rsk, cPKC (conventional), PKC-alpha, PI3K reg class IA, ERK1/2, MEK1(MAP2K1)
119	Androgen receptor activation and downstream signaling in Prostate cancer	110	8.47544e-09	7.42135e-08	9	ERK2 (MAPK1), PKC-delta, Bcl-XL, ERK1 (MAPK3), ErbB2, PTEN, MEK2(MAP2K2), MEK1(MAP2K1), Rb protein
120	Cigarette smoke-induced proliferation, metaplasia and survival of airway epithelial cells	50	9.64121e-09	8.3026e-08	7	MEK1/2, p38alpha (MAPK14), p90Rsk, PI3K reg class IA (p85), MMP-2, p38beta (MAPK11), ERK1/2
121	Proteases and EGFR-activated mucin production in airway epithelium in COPD	50	9.64121e-09	8.3026e-08	7	p90RSK1, PKC-delta, p38 MAPK, ErbB2, PTEN, ERK1/2, HIF1A
122	Development_PTHR1 in bone and cartilage development	78	1.00023e-08	8.54296e-08	8	MEK1/2, p38alpha (MAPK14), PKC-beta1, PKC-alpha, LRP6, ERK1/2, PKC, Beta-catenin
123	DNA damage_ATM/ATR regulation of G2/M checkpoint: cytoplasmic signaling	51	1.11264e-08	9.34979e-08	7	Cyclin B1, ERK2 (MAPK1), p38alpha (MAPK14), p38 MAPK, FOXO3A, PLK1, p38gamma (MAPK12)
124	IL-6 signaling in multiple myeloma	51	1.11264e-08	9.34979e-08	7	Bcl-XL, Mcl-1, PI3K reg class IA (p85), MEK2(MAP2K2), ERK1/2, MEK1(MAP2K1), Rb protein
125	Retinoic acid maintains mucocilliary differentiation and mucins expression in normal and asthmatic airway epithelium	30	1.23292e-08	1.02776e-07	6	p90RSK1, MUC1, PKC-alpha, MEK2(MAP2K2), ERK1/2, MEK1(MAP2K1)
126	Immune response_Lysophosphatidic acid signaling via NF-kB	52	1.28013e-08	1.05864e-07	7	PKC-delta, Bcl-XL, p38 MAPK, p90Rsk, MMP-2, ERK1/2, PKC
127	Development_Role of growth factors in the maintenance of embryonic stem cell pluripotency	53	1.46851e-08	1.18619e-07	7	PI3K reg class IA (p85), ErbB2, PI3K reg class IA, SOX2, MEK2(MAP2K2), ERK1/2, MEK1(MAP2K1)
128	Regulation of VEGF expression in lung cancer	53	1.46851e-08	1.18619e-07	7	PI3K reg class IA (p85), MMP-2, ErbB2, PI3K reg class IA, mTOR, ERK1/2, HIF1A
129	IL-6 signaling in breast cancer cells	53	1.46851e-08	1.18619e-07	7	MEK1/2, MUC1, Bcl-XL, Jagged1, Mcl-1, PI3K reg class IA, ERK1/2
130	Neurophysiological process_NMDA-dependent postsynaptic long-term potentiation in CA1 hippocampal neurons	82	1.49415e-08	1.19762e-07	8	ERK2 (MAPK1), MEK1/2, PI3K reg class IA (p85-alpha), ERK1 (MAPK3), p90Rsk, PKC-alpha, mTOR, ERK1/2
131	Development_Transactivation of PDGFR in non-neuronal cells by Dopamine D2 receptor	31	1.5222e-08	1.21079e-07	6	ERK2 (MAPK1), PKC-epsilon, ERK1 (MAPK3), PI3K reg class IA, MEK2(MAP2K2), MEK1(MAP2K1)
132	Translation_Regulation of EIF4F activity	54	1.67989e-08	1.29662e-07	7	Tuberin, p38 MAPK, PI3K reg class IA, mTOR, MEK2(MAP2K2), ERK1/2, MEK1(MAP2K1)
133	NRF2 regulation of oxidative stress response	54	1.67989e-08	1.29662e-07	7	ERK2 (MAPK1), Actin cytoskeletal, ERK1 (MAPK3), SOD1, PI3K reg class IA, MEK1(MAP2K1), PKC
134	Development_Differentiation of white adipocytes	54	1.67989e-08	1.29662e-07	7	p90RSK1, MEK1/2, p38alpha (MAPK14), MEK2(MAP2K2), ERK1/2, MEK1(MAP2K1), Rb protein
135	Growth factors in regulation of oligodendrocyte precursor cells proliferation in multiple sclerosis	54	1.67989e-08	1.29662e-07	7	PI3K reg class IA (p85), PI3K reg class IA, mTOR, MEK2(MAP2K2), ERK1/2, MEK1(MAP2K1), PKC
136	Tau pathology in Alzheimer disease	55	1.9165e-08	1.46838e-07	7	ERK2 (MAPK1), p38alpha (MAPK14), p38 MAPK, p38beta (MAPK11), p38gamma (MAPK12), ERK1/2, PKC
137	MAPK-mediated proliferation of normal and asthmatic smooth muscle cells	56	2.18075e-08	1.63864e-07	7	MEK1/2, p38alpha (MAPK14), p90Rsk, ErbB2, PKC-alpha, ERK1/2, Rb protein
138	Apoptotic pathways and resistance to apoptosis in lung cancer cells	56	2.18075e-08	1.63864e-07	7	PKC-epsilon, Bcl-XL, Mcl-1, PKC-alpha, MEK2(MAP2K2), ERK1/2, MEK1(MAP2K1)
139	Signal transduction_Non-apoptotic FasR(CD95) signaling	86	2.1859e-08	1.63864e-07	8	MEK1/2, p38alpha (MAPK14), p38 MAPK, PI3K reg class IA (p85), MMP-2, p38beta (MAPK11), mTOR, ERK1/2
140	Deficient alpha-MSH signaling in melanoma	33	2.27002e-08	1.67756e-07	6	MEK1/2, p38alpha (MAPK14), p38 MAPK, PI3K reg class IA, ERK1/2, Rb protein
141	IL-2 as a growth factor for T cells in multiple sclerosis	33	2.27002e-08	1.67756e-07	6	Tuberin, Bcl-XL, PI3K reg class IA (p85), FOXO3A, mTOR, Rb protein
142	Immune response_Fc epsilon RI pathway: Lyn-mediated cytokine production	87	2.39678e-08	1.75877e-07	8	MEK1/2, PKC-beta, PKC-delta, p38 MAPK, PKC-beta1, PKC-alpha, ERK1/2, PKC
143	Skeletal muscle atrophy in COPD	57	2.47524e-08	1.80364e-07	7	ERK2 (MAPK1), p38alpha (MAPK14), Tuberin, p38 MAPK, FOXO3A, mTOR, ERK1/2
144	Development_CNTF receptor signaling	34	2.74452e-08	1.98597e-07	6	Tuberin, PI3K reg class IA, mTOR, MEK2(MAP2K2), ERK1/2, MEK1(MAP2K1)
145	Signal transduction_IGF-1 receptor signaling pathway	58	2.80274e-08	2.01411e-07	7	MEK1/2, Bcl-XL, PI3K reg class IA (p85), FOXO3A, RPS6, mTOR, ERK1/2
146	Role of growth factor receptors transactivation by Hyaluronic acid / CD44 signaling in tumor progression	35	3.29802e-08	2.35379e-07	6	MEK1/2, PKC-delta, MMP-2, ErbB2, PKC-alpha, ERK1/2
147	Development_EPO-induced Jak-STAT pathway	36	3.94049e-08	2.77432e-07	6	ERK2 (MAPK1), Bcl-XL, ERK1 (MAPK3), MEK2(MAP2K2), ERK1/2, MEK1(MAP2K1)
148	Upregulation of MITF in melanoma	36	3.94049e-08	2.77432e-07	6	p90RSK1, ERK2 (MAPK1), Tyro3, ERK1/2, HIF1A, Rb protein
149	Development_c-Kit ligand signaling pathway during hemopoiesis	61	4.01386e-08	2.80701e-07	7	MEK1/2, p90Rsk, PI3K reg class IA (p85), FOXO3A, PKC-alpha, mTOR, ERK1/2
150	Muscle contraction_Oxytocin signaling in uterus and mammary gland	62	4.50503e-08	3.10877e-07	7	PKC-beta, cPKC (conventional), PKC-alpha, MEK2(MAP2K2), ERK1/2, MEK1(MAP2K1), PKC
151	Development_Alpha-2 adrenergic receptor activation of ERK	62	4.50503e-08	3.10877e-07	7	ERK2 (MAPK1), PI3K reg class IA (p85-alpha), ERK1 (MAPK3), PI3K reg class IA, MEK2(MAP2K2), ERK1/2, MEK1(MAP2K1)
152	Development_Growth factors in regulation of oligodendrocyte precursor cell survival	37	4.68281e-08	3.1685e-07	6	Bcl-XL, p90Rsk, PI3K reg class IA (p85), ErbB2, PI3K reg class IA, mTOR
153	Immune response_Oncostatin M signaling via MAPK	37	4.68281e-08	3.1685e-07	6	ERK2 (MAPK1), p38 MAPK, ERK1 (MAPK3), MEK2(MAP2K2), ERK1/2, MEK1(MAP2K1)
154	Development_Delta-type opioid receptor mediated cardioprotection	37	4.68281e-08	3.1685e-07	6	ERK2 (MAPK1), PKC-delta, ERK1 (MAPK3), PI3K reg class IA, MEK2(MAP2K2), MEK1(MAP2K1)
155	Role of Endothelin-1 in inflammation and vasoconstriction in Sickle cell disease	38	5.53677e-08	3.67472e-07	6	p38alpha (MAPK14), PI3K reg class IA (p85), p38beta (MAPK11), PKC-alpha, ERK1/2, HIF1A
156	Immune response_Role of integrins in NK cells cytotoxicity	38	5.53677e-08	3.67472e-07	6	ERK2 (MAPK1), PKC-epsilon, p38 MAPK, ERK1 (MAPK3), MEK2(MAP2K2), MEK1(MAP2K1)
157	Insulin-like growth factor family signaling in melanoma	38	5.53677e-08	3.67472e-07	6	p38 MAPK, PI3K reg class IA, ERK1/2, MEK1(MAP2K1), PKC, Beta-catenin
158	Ovarian cancer (main signaling cascades)	65	6.29449e-08	4.12507e-07	7	MEK1/2, MMP-2, ErbB2, PI3K reg class IA, PTEN, ERK1/2, Beta-catenin
159	Signal transduction_PDGF signaling via MAPK cascades	65	6.29449e-08	4.12507e-07	7	ERK2 (MAPK1), MEK1/2, PKC-delta, p38 MAPK, p90Rsk, MMP-2, ERK1/2
160	TrkB signaling in Huntington's disease	39	6.51514e-08	4.1906e-07	6	p90Rsk, PI3K reg class IA (p85), MEK2(MAP2K2), ERK1/2, MEK1(MAP2K1), PKC
161	Resistance of melanoma cells to Apo-2L(TNFSF10)-induced apoptosis	39	6.51514e-08	4.1906e-07	6	PKC-epsilon, Bcl-XL, Mcl-1, PI3K reg class IA (p85), ERK1/2, MEK1(MAP2K1)
162	Activation of Notch signaling in breast cancer	39	6.51514e-08	4.1906e-07	6	HES1, p38 MAPK, Jagged1, ErbB2, mTOR, HIF1A
163	Development_FGF2-induced self-renewal of adult neural stem cells	40	7.6317e-08	4.84892e-07	6	HES1, Jagged1, PI3K reg class IA, ERK1/2, MEK1(MAP2K1), PKC
164	Reproduction_Progesterone-mediated oocyte maturation	40	7.6317e-08	4.84892e-07	6	p90RSK1, Cyclin B1, ERK2 (MAPK1), p90Rsk, PLK1, MEK1(MAP2K1)
165	Development_Thrombopoietin signaling via ERK1/2 and PI3K	67	7.79452e-08	4.92235e-07	7	MEK1/2, Bcl-XL, p38 MAPK, PI3K reg class IA (p85), FOXO3A, ERK1/2, HIF1A
166	Immune response_Sublytic effects of membrane attack complex	68	8.65117e-08	5.43043e-07	7	Cyclin B1, MEK1/2, Actin cytoskeletal, Bcl-XL, p38 MAPK, ERK1/2, PKC
167	Immune response_CD16 signaling in NK cells	69	9.58603e-08	5.98122e-07	7	ERK2 (MAPK1), Actin cytoskeletal, PI3K reg class IA, MEK2(MAP2K2), ERK1/2, MEK1(MAP2K1), PKC-theta
168	Apoptosis and survival_BAD phosphorylation	42	1.03399e-07	6.30069e-07	6	Bcl-XL, p90Rsk, PI3K reg class IA, MEK2(MAP2K2), ERK1/2, MEK1(MAP2K1)
169	Development_Growth hormone signaling via PI3K/AKT and MAPK cascades	42	1.03399e-07	6.30069e-07	6	ERK2 (MAPK1), p38alpha (MAPK14), Tuberin, PI3K reg class IA (p85-alpha), mTOR, MEK1(MAP2K1)
170	Oxidative stress_Activation of NOX1, NOX5, DUOX1 and DUOX2 NADPH Oxidases	42	1.03399e-07	6.30069e-07	6	ERK2 (MAPK1), MEK1/2, PKC-beta, cPKC (conventional), PKC-alpha, PKC
171	Growth factors in regulation of oligodendrocyte precursor cells survival in multiple sclerosis	42	1.03399e-07	6.30069e-07	6	Bcl-XL, p90Rsk, PI3K reg class IA (p85), ErbB2, PI3K reg class IA, mTOR
172	Stellate cells activation and liver fibrosis	70	1.06048e-07	6.3507e-07	7	ERK2 (MAPK1), ERK1 (MAPK3), PI3K reg class IA (p85), MMP-2, MEK2(MAP2K2), MEK1(MAP2K1), Beta-catenin
173	Signal transduction_PDGF signaling via PI3K/AKT and NFkB pathways	70	1.06048e-07	6.3507e-07	7	PI3K reg class IA (p85), MMP-2, PTEN, mTOR, ERK1/2, HIF1A, Beta-catenin
174	Mechanisms of drug resistance in SCLC	70	1.06048e-07	6.3507e-07	7	PKC-epsilon, Bcl-XL, Rad51, PI3K reg class IA, RPS6, mTOR, ERK1/2
175	Prostaglandins and leukotrienes-mediated induction of expression of mucins in normal and asthmatic epithelium	43	1.19646e-07	7.0436e-07	6	p90RSK1, PKC-epsilon, PKC-alpha, MEK2(MAP2K2), ERK1/2, MEK1(MAP2K1)
176	HGF receptor (Met) and MSP receptor (RON) signaling pathways in SCLC	43	1.19646e-07	7.0436e-07	6	MEK1/2, p38alpha (MAPK14), PI3K reg class IA (p85), mTOR, ERK1/2, Rb protein
177	FGF signaling in Prostate Cancer	43	1.19646e-07	7.0436e-07	6	ERK2 (MAPK1), ERK1 (MAPK3), PI3K reg class IA, PTEN, MEK2(MAP2K2), MEK1(MAP2K1)
178	Development_Activation of Erk by ACM1, ACM3 and ACM5	44	1.37939e-07	8.07483e-07	6	p90RSK1, PKC-epsilon, PKC-alpha, MEK2(MAP2K2), ERK1/2, MEK1(MAP2K1)
179	Role of alpha-V/ beta-6 integrin in colorectal cancer	23	1.39826e-07	8.13957e-07	5	ERK2 (MAPK1), MEK1/2, MMP-2, ERK1/2, PKC
180	LKB1 signaling pathway in lung cancer cells	45	1.58471e-07	9.12303e-07	6	Tuberin, PTEN, mTOR, ERK1/2, HIF1A, Beta-catenin
181	Development_Membrane-bound ESR1: interaction with growth factors signaling	45	1.58471e-07	9.12303e-07	6	p90RSK1, ErbB2, PI3K reg class IA, MEK2(MAP2K2), ERK1/2, MEK1(MAP2K1)
182	IGF-1 receptor/EGFR cooperation in lung cancer	24	1.75867e-07	9.95942e-07	5	PKC-delta, Tuberin, p90Rsk, PI3K reg class IA, mTOR
183	Tissue factor signaling in lung cancer	24	1.75867e-07	9.95942e-07	5	PTEN, mTOR, MEK2(MAP2K2), ERK1/2, MEK1(MAP2K1)
184	Development_Dopamine D2 receptor transactivation of EGFR	24	1.75867e-07	9.95942e-07	5	ERK2 (MAPK1), ERK1 (MAPK3), PI3K reg class IA, MEK2(MAP2K2), MEK1(MAP2K1)
185	Transcription_Hypoxia- and receptor-mediated HIF-1 activation	46	1.81453e-07	1.02202e-06	6	MEK1/2, p38 MAPK, ErbB2, RPS6, ERK1/2, HIF1A
186	Blood coagulation_GPIb-IX-V-dependent platelet activation	77	2.06344e-07	1.14183e-06	7	ERK2 (MAPK1), p38alpha (MAPK14), PI3K reg class IA (p85-alpha), PI3K reg class IA (p85), PKC-alpha, Actin, MEK1(MAP2K1)
187	Immune response_Histamine H1 receptor signaling in immune response	47	2.07107e-07	1.14183e-06	6	ERK2 (MAPK1), p38 MAPK, ERK1 (MAPK3), PKC-alpha, MEK2(MAP2K2), MEK1(MAP2K1)
188	Mitogenic action of ESR1 (membrane) in breast cancer	47	2.07107e-07	1.14183e-06	6	ERK2 (MAPK1), MEK1/2, PI3K reg class IA (p85-alpha), MMP-2, ErbB2, ERK1/2
189	Canonical Leptin pathways in breast cancer	47	2.07107e-07	1.14183e-06	6	MEK1/2, PI3K reg class IA, mTOR, ERK1/2, HIF1A, Beta-catenin
190	Apoptosis and survival_Apoptotic Activin A signaling	25	2.18894e-07	1.20046e-06	5	ERK2 (MAPK1), Bcl-XL, ERK1 (MAPK3), MEK2(MAP2K2), MEK1(MAP2K1)
191	Development_Melanocyte development and pigmentation	49	2.67392e-07	1.44364e-06	6	p90RSK1, PKC-beta, PI3K reg class IA, ERK1/2, MEK1(MAP2K1), Beta-catenin
192	Mechanisms of drug resistance in multiple myeloma	49	2.67392e-07	1.44364e-06	6	HES1, MEK1/2, Jagged1, Mcl-1, ERK1/2, Beta-catenin
193	Development_G-CSF signaling	49	2.67392e-07	1.44364e-06	6	Bcl-XL, p38 MAPK, PI3K reg class IA (p85), MEK2(MAP2K2), ERK1/2, MEK1(MAP2K1)
194	Pro-inflammatory action of Gastrin in gastric cancer	50	3.0254e-07	1.59215e-06	6	PKC-delta, p38alpha (MAPK14), PI3K reg class IA (p85), MEK2(MAP2K2), ERK1/2, MEK1(MAP2K1)
195	PI3K signaling in gastric cancer	50	3.0254e-07	1.59215e-06	6	PI3K reg class IA (p85-alpha), PI3K reg class IA (p85), PI3K reg class IA, PTEN, HIF1A, Beta-catenin
196	VEGF signaling in multiple myeloma	50	3.0254e-07	1.59215e-06	6	ERK2 (MAPK1), ERK1 (MAPK3), Mcl-1, PKC-alpha, PI3K reg class IA, MEK1(MAP2K1)
197	The role of PTEN and PI3K signaling in melanoma	50	3.0254e-07	1.59215e-06	6	Mcl-1, PI3K reg class IA (p85), FOXO3A, PTEN, mTOR, Beta-catenin
198	Immune response_IL-13 signaling via PI3K-ERK pathway	50	3.0254e-07	1.59215e-06	6	PKC-epsilon, PKC-delta, PI3K reg class IA (p85-alpha), MEK2(MAP2K2), ERK1/2, MEK1(MAP2K1)
199	Development_Endothelial differentiation during embryonic development	51	3.41395e-07	1.77867e-06	6	PI3K reg class IA, MEK2(MAP2K2), ERK1/2, MEK1(MAP2K1), PKC, Beta-catenin
200	Anti-apoptotic action of ErbB2 in breast cancer	51	3.41395e-07	1.77867e-06	6	MEK1/2, Tuberin, PI3K reg class IA (p85), ErbB2, mTOR, ERK1/2
201	Cytoskeleton remodeling_PDGF signaling via calcium and Rho GTPases	83	3.47056e-07	1.79917e-06	7	PKC-epsilon, Actin cytoskeletal, PI3K reg class IA (p85), PKC-alpha, F-Actin, PKC, Beta-catenin
202	Development_Delta-type opioid receptor signaling via G-protein alpha-14	28	3.99742e-07	2.04182e-06	5	PKC-epsilon, ERK1 (MAPK3), PKC-alpha, MEK2(MAP2K2), MEK1(MAP2K1)
203	Regulation of Beta-catenin activity in melanoma	28	3.99742e-07	2.04182e-06	5	Bcl-XL, Mcl-1, MMP-2, ErbB2, Beta-catenin
204	IL-17 and IL-17F-induced inflammatory signaling in normal and asthmatic airway epithelium	28	3.99742e-07	2.04182e-06	5	p38 MAPK, p90Rsk, MEK2(MAP2K2), ERK1/2, MEK1(MAP2K1)
205	Immune response_HMGB1/RAGE signaling pathway	53	4.31434e-07	2.1823e-06	6	p90RSK1, MEK1/2, PI3K reg class IA (p85-alpha), p38 MAPK, PI3K reg class IA (p85), ERK1/2
206	Non-genomic signaling of ESR2 (membrane) in lung cancer cells	53	4.31434e-07	2.1823e-06	6	ERK2 (MAPK1), ERK1 (MAPK3), PI3K reg class IA (p85), MEK2(MAP2K2), ERK1/2, MEK1(MAP2K1)
207	Development_FGFR signaling pathway	54	4.83264e-07	2.42096e-06	6	PKC-delta, p38 MAPK, PI3K reg class IA, MEK2(MAP2K2), ERK1/2, MEK1(MAP2K1)
208	Immune response_CCL2 signaling	54	4.83264e-07	2.42096e-06	6	Actin cytoskeletal, PI3K reg class IA (p85), MMP-2, PKC-alpha, ERK1/2, HIF1A
209	Chemotaxis_CCL2-induced chemotaxis	55	5.40092e-07	2.66718e-06	6	MEK1/2, PKC-beta, Actin cytoskeletal, p38 MAPK, PI3K reg class IA (p85), ERK1/2
210	Proteases and EGFR-induced mucin synthesis in normal and asthmatic epithelium	55	5.40092e-07	2.66718e-06	6	p90RSK1, PKC-beta, PKC-delta, PKC-alpha, ERK1/2, HIF1A
211	Immune response_Role of DAP12 receptors in NK cells	55	5.40092e-07	2.66718e-06	6	Actin cytoskeletal, PI3K reg class IA, MEK2(MAP2K2), ERK1/2, MEK1(MAP2K1), PKC-theta
212	Development_Keratinocyte differentiation	56	6.02286e-07	2.94639e-06	6	PKC-delta, p38alpha (MAPK14), PKC-alpha, MEK2(MAP2K2), ERK1/2, MEK1(MAP2K1)
213	Development_YAP/TAZ-mediated co-regulation of transcription	56	6.02286e-07	2.94639e-06	6	Bcl-XL, SOX2, GATA-3, FOXM1, HIF1A, Beta-catenin
214	Development_Cytokine-mediated regulation of megakaryopoiesis	57	6.70231e-07	3.26346e-06	6	Bcl-XL, PI3K reg class IA (p85), FOXO3A, PI3K reg class IA, mTOR, ERK1/2
215	NETosis in SLE	31	6.82273e-07	3.30664e-06	5	Histone H2, Histone H2A, p38 MAPK, ERK1/2, PKC
216	Development_The role of GDNF ligand family/ RET receptor in cell survival, growth and proliferation	92	7.04113e-07	3.39669e-06	7	MEK1/2, p38alpha (MAPK14), Bcl-XL, PI3K reg class IA (p85), F-Actin cytoskeleton, ERK1/2, HIF1A
217	Development_Prolactin receptor signaling	58	7.44332e-07	3.54152e-06	6	PKC-delta, Bcl-XL, PI3K reg class IA (p85), MEK2(MAP2K2), ERK1/2, MEK1(MAP2K1)
218	Role of integrins in eosinophil degranulation in asthma	58	7.44332e-07	3.54152e-06	6	ERK2 (MAPK1), MEK1/2, PKC-beta2, p38 MAPK, ERK1/2, PKC
219	TGF-beta signaling via kinase cascades in breast cancer	58	7.44332e-07	3.54152e-06	6	p38alpha (MAPK14), p38 MAPK, MMP-2, p38beta (MAPK11), ERK1/2, MEK1(MAP2K1)
220	EML4/ALK fusion protein in nonsmoking-related lung cancer	32	8.05165e-07	3.81356e-06	5	PI3K reg class IA (p85), ErbB2, MEK2(MAP2K2), ERK1/2, MEK1(MAP2K1)
221	Inhibition of apoptosis in pancreatic cancer	59	8.25011e-07	3.88987e-06	6	Bcl-XL, Mcl-1, PI3K reg class IA (p85), ErbB2, PTEN, ERK1/2
222	Neutrophil resistance to apoptosis in COPD and proresolving impact of lipid mediators	60	9.12714e-07	4.24575e-06	6	p90RSK1, Bcl-XL, p38 MAPK, Mcl-1, PI3K reg class IA, ERK1/2
223	Oxidative stress_ROS-mediated MAPK activation via canonical pathways	60	9.12714e-07	4.24575e-06	6	ERK2 (MAPK1), MEK1/2, PKC-epsilon, PKC-delta, p38 MAPK, ERK1/2
224	Stimulation of gastric acid secretion in gastric cancer	60	9.12714e-07	4.24575e-06	6	PKC-beta, PKC-epsilon, PKC-alpha, MEK2(MAP2K2), ERK1/2, MEK1(MAP2K1)
225	IGF family, invasion and metastasis in colorectal cancer	33	9.44891e-07	4.33734e-06	5	PKC-delta, p38 MAPK, ERK1 (MAPK3), PI3K reg class IA, Beta-catenin
226	SDF-1 axis in endothelial progenitor cell recruitment in healing myocardial infarction	33	9.44891e-07	4.33734e-06	5	ERK2 (MAPK1), Tuberin, RPS6, mTOR, HIF1A
227	Development_EGF-induced proliferation of Type C cells in SVZ of adult brain	33	9.44891e-07	4.33734e-06	5	PI3K reg class IA (p85), SOX2, MEK2(MAP2K2), ERK1/2, MEK1(MAP2K1)
228	Signal transduction_Erk Interactions: Inhibition of Erk	34	1.10307e-06	4.99739e-06	5	ERK2 (MAPK1), MKP-2, ERK1/2, MEK1(MAP2K1), PKC
229	Nicotine / Beta-adrenergic signaling in lung cancer	34	1.10307e-06	4.99739e-06	5	Mcl-1, PKC-alpha, MEK2(MAP2K2), ERK1/2, MEK1(MAP2K1)
230	Apoptosis and survival_Role of CDK5 in neuronal death and survival	34	1.10307e-06	4.99739e-06	5	PKC-delta, PI3K reg class IA (p85), ErbB2, ERK1/2, MEK1(MAP2K1)
231	Development_PEDF signaling	99	1.16055e-06	5.23506e-06	7	HES1, Bcl-XL, p38 MAPK, PI3K reg class IA, SOX2, ERK1/2, Beta-catenin
232	Immune response_IL-18 signaling	63	1.22271e-06	5.49165e-06	6	MEK1/2, Bcl-XS, PI3K reg class IA (p85-alpha), p38 MAPK, PI3K reg class IA, ERK1/2
233	Signal transduction_Angiotensin II/ AGTR1 signaling via p38, ERK and PI3K	100	1.24248e-06	5.5565e-06	7	MEK1/2, PKC-delta, PI3K reg class IA (p85-alpha), p38 MAPK, p90Rsk, MMP-2, ERK1/2
234	Plasminogen activators signaling in pancreatic cancer	35	1.28142e-06	5.68187e-06	5	MMP-2, FOXM1, MEK2(MAP2K2), ERK1/2, MEK1(MAP2K1)
235	Pro-oncogenic action of Androgen receptor in breast cancer	35	1.28142e-06	5.68187e-06	5	p90RSK1, MUC1, ErbB2, ERK1/2, Beta-catenin
236	MAPK-independent proliferation of normal and asthmatic smooth muscle cells	64	1.34336e-06	5.93128e-06	6	PI3K reg class IA (p85-alpha), PI3K reg class IA (p85), ErbB2, PI3K reg class IA, mTOR, Rb protein
237	TNF-alpha and IL-1 beta-mediated regulation of contraction and secretion of inflammatory factors in normal and asthmatic airway smooth muscle	65	1.47357e-06	6.43324e-06	6	p38alpha (MAPK14), PKC-beta2, p38 MAPK, PI3K reg class IA (p85), PKC-alpha, ERK1/2
238	Higher ESR1 / ESR2 ratio in breast cancer	36	1.48175e-06	6.43324e-06	5	Cyclin B1, ErbB2, FOXM1, PTEN, HIF1A
239	PR action in breast cancer: stimulation of cell growth and proliferation	36	1.48175e-06	6.43324e-06	5	MEK1/2, Bcl-XL, MMP-2, ErbB2, ERK1/2
240	Role of IL-8 in melanoma	36	1.48175e-06	6.43324e-06	5	p38 MAPK, MMP-2, ERK1/2, MEK1(MAP2K1), Beta-catenin
241	Sorafenib-induced inhibition of cell proliferation and angiogenesis in HCC	16	1.48998e-06	6.44217e-06	4	ERK2 (MAPK1), MEK1/2, ERK1 (MAPK3), ERK1/2
242	Immune response_IL-11 signaling pathway via MEK/ERK and PI3K/AKT cascades	67	1.765e-06	7.59971e-06	6	MEK1/2, p90Rsk, PI3K reg class IA (p85), RPS6, ERK1/2, Rb protein
243	Apoptosis and survival_Regulation of apoptosis by mitochondrial proteins	106	1.84273e-06	7.90174e-06	7	PKC-delta, p38alpha (MAPK14), Bcl-XL, p38 MAPK, Mcl-1, SOD1, ERK1/2
244	G-protein signaling_G-Protein alpha-12 signaling pathway	38	1.95604e-06	8.35325e-06	5	p38 MAPK, PI3K reg class IA (p85), MEK2(MAP2K2), ERK1/2, MEK1(MAP2K1)
245	Immune response_HMGB1 release from the cell	39	2.23411e-06	9.38687e-06	5	MEK1/2, PKC-beta, PI3K reg class IA (p85), PKC-alpha, PI3K reg class IA
246	Development_ERBB-family signaling	39	2.23411e-06	9.38687e-06	5	ErbB2, PI3K reg class IA, MEK2(MAP2K2), ERK1/2, MEK1(MAP2K1)
247	Immune response_TSLP signaling	39	2.23411e-06	9.38687e-06	5	MEK1/2, p38 MAPK, PI3K reg class IA, Claudin-7, ERK1/2
248	Signal transduction_Leptin signaling via JAK/STAT and MAPK cascade	39	2.23411e-06	9.38687e-06	5	MEK1/2, Bcl-XL, p90Rsk, RPS6, ERK1/2
249	Cell adhesion_Plasmin signaling	70	2.28898e-06	9.57877e-06	6	MEK1/2, p38alpha (MAPK14), p38 MAPK, ERK1/2, MEK1(MAP2K1), PKC
250	FGF2 in multiple myeloma	18	2.48431e-06	1.03347e-05	4	ERK2 (MAPK1), MEK1/2, ERK1 (MAPK3), PI3K reg class IA
251	Signal transduction_Adenosine A2B receptor signaling pathway	71	2.48945e-06	1.03347e-05	6	MEK1/2, p38 MAPK, PI3K reg class IA (p85), ERK1/2, PKC, HIF1A
252	Signal transduction_Calcium-mediated signaling	72	2.70402e-06	1.11809e-05	6	PKC-beta, p38 MAPK, cPKC (conventional), PKC-alpha, ERK1/2, PKC
253	Immune response_Neurotensin-induced activation of IL-8 in colonocytes	41	2.88311e-06	1.17352e-05	5	ERK2 (MAPK1), ERK1 (MAPK3), PKC-alpha, MEK2(MAP2K2), MEK1(MAP2K1)
254	Development_Neurotrophin family signaling	41	2.88311e-06	1.17352e-05	5	PI3K reg class IA (p85), PI3K reg class IA, MEK2(MAP2K2), ERK1/2, MEK1(MAP2K1)
255	Apoptosis and survival_Phosphorylation and acetylation in TNF-alpha-induced NF-kB signaling	41	2.88311e-06	1.17352e-05	5	PKC-delta, p38alpha (MAPK14), PI3K reg class IA (p85), PKC-alpha, ERK1/2
256	Development_VEGF-family signaling	41	2.88311e-06	1.17352e-05	5	PKC-alpha, PI3K reg class IA, MEK2(MAP2K2), ERK1/2, MEK1(MAP2K1)
257	FAK1 signaling in melanoma	42	3.25875e-06	1.31105e-05	5	MEK1/2, Actin cytoskeletal, MMP-2, PKC-alpha, ERK1/2
258	Immune response_PIP3 signaling in B lymphocytes	42	3.25875e-06	1.31105e-05	5	PKC-beta, p90Rsk, FOXO3A, PI3K reg class IA, PTEN
259	Chemoresistance pathways mediated by constitutive activation of PI3K pathway and BCL-2 in small cell lung cancer	42	3.25875e-06	1.31105e-05	5	Bcl-XL, PI3K reg class IA (p85), PI3K reg class IA, RPS6, mTOR
260	Transport_ACM3 signaling in lacrimal glands	75	3.43991e-06	1.37861e-05	6	PKC-epsilon, PKC-delta, PKC-alpha, MEK2(MAP2K2), ERK1/2, MEK1(MAP2K1)
261	Immune response_IL-7 signaling in B lymphocytes	43	3.67179e-06	1.45475e-05	5	Bcl-XL, PI3K reg class IA (p85-alpha), MEK2(MAP2K2), ERK1/2, MEK1(MAP2K1)
262	Th2-cytokines-induced expression of mucins in asthma	43	3.67179e-06	1.45475e-05	5	p90RSK1, p38alpha (MAPK14), ERK1/2, MEK1(MAP2K1), HIF1A
263	Effect of H. pylori infection on gastric epithelial cells motility	43	3.67179e-06	1.45475e-05	5	Actin cytoskeletal, PKC-alpha, Actin, ERK1/2, Beta-catenin
264	HBV mediates angiogenesis in HCC	20	3.90079e-06	1.53963e-05	4	MEK2(MAP2K2), ERK1/2, MEK1(MAP2K1), HIF1A
265	Immune response _CCR3 signaling in eosinophils	77	4.01543e-06	1.5789e-05	6	ERK2 (MAPK1), Actin cytoskeletal, p38 MAPK, PKC-alpha, MEK2(MAP2K2), MEK1(MAP2K1)
266	DNA damage_ATM/ATR regulation of G1/S checkpoint	44	4.12485e-06	1.60977e-05	5	p38alpha (MAPK14), FOXO3A, MEK2(MAP2K2), ERK1/2, Histone H2AX
267	Chemotaxis_C5a-induced chemotaxis	44	4.12485e-06	1.60977e-05	5	MEK1/2, p38alpha (MAPK14), Actin cytoskeletal, F-Actin cytoskeleton, ERK1/2
268	Role of alpha-6/beta-4 integrins in carcinoma progression	45	4.62064e-06	1.77665e-05	5	Actin cytoskeletal, PI3K reg class IA (p85), ErbB2, PKC-alpha, mTOR
269	Development_EPO-induced MAPK pathway	45	4.62064e-06	1.77665e-05	5	PKC-epsilon, PKC-alpha, MEK2(MAP2K2), ERK1/2, MEK1(MAP2K1)
270	Immune response_TNF-R2 signaling pathways	45	4.62064e-06	1.77665e-05	5	Bcl-XL, p38 MAPK, PI3K reg class IA (p85), PI3K reg class IA, ERK1/2
271	DNA damage_ATM/ATR regulation of G2/M checkpoint: nuclear signaling	45	4.62064e-06	1.77665e-05	5	Cyclin B1, Mcl-1, PLK1, Cyclin B, Histone H2AX
272	Immune response_M-CSF-receptor signaling pathway	79	4.66696e-06	1.78786e-05	6	PI3K reg class IA (p85), MEK2(MAP2K2), ERK1/2, MEK1(MAP2K1), PKC, Beta-catenin
273	Development_G-protein-mediated regulation of MAPK-ERK signaling	46	5.16201e-06	1.96307e-05	5	ERK2 (MAPK1), PKC-epsilon, ERK1 (MAPK3), MEK2(MAP2K2), MEK1(MAP2K1)
274	FGF signaling in pancreatic cancer	46	5.16201e-06	1.96307e-05	5	PI3K reg class IA (p85), MEK2(MAP2K2), ERK1/2, MEK1(MAP2K1), Beta-catenin
275	CHDI_DEGs from Replication data_Causal network	81	5.40198e-06	2.04686e-05	6	PKC-delta, PTEN, ERK1/2, MEK1(MAP2K1), PKC, Beta-catenin
276	Regulation of mast cell survival in asthma	47	5.75188e-06	2.14819e-05	5	MEK1/2, Bcl-XL, Mcl-1, FOXO3A, ERK1/2
277	Immune response_Fc gamma R-mediated phagocytosis in macrophages	47	5.75188e-06	2.14819e-05	5	PKC-epsilon, Actin cytoskeletal, F-Actin cytoskeleton, PKC-alpha, PI3K reg class IA
278	Development_HGF signaling pathway	47	5.75188e-06	2.14819e-05	5	PI3K reg class IA, MEK2(MAP2K2), ERK1/2, MEK1(MAP2K1), Beta-catenin
279	Immune response_PGE2 common pathways	47	5.75188e-06	2.14819e-05	5	ERK2 (MAPK1), PKC-epsilon, ERK1 (MAPK3), MEK2(MAP2K2), MEK1(MAP2K1)
280	EGF- and HGF-dependent stimulation of metastasis in gastric cancer	22	5.84048e-06	2.16576e-05	4	MEK2(MAP2K2), ERK1/2, MEK1(MAP2K1), HIF1A
281	Translation_Role of Retinoic acid signaling in the initiation of translation	22	5.84048e-06	2.16576e-05	4	MEK1/2, RPS6, mTOR, ERK1/2
282	FGF signaling in gastric cancer	23	7.04062e-06	2.59199e-05	4	ERK2 (MAPK1), MEK1/2, ERK1 (MAPK3), Beta-catenin
283	Activation of TNF-alpha-dependent pro-tumoral effect in colorectal cancer	49	7.08942e-06	2.59199e-05	5	MEK1/2, PKC-beta2, p38 MAPK, ERK1/2, Beta-catenin
284	Role and regulation of Prostaglandin E2 in gastric cancer	49	7.08942e-06	2.59199e-05	5	Jagged1, MEK2(MAP2K2), ERK1/2, MEK1(MAP2K1), HIF1A
285	Cytoskeleton remodeling_Integrin outside-in signaling	49	7.08942e-06	2.59199e-05	5	Actin cytoskeletal, MEK2(MAP2K2), ERK1/2, MEK1(MAP2K1), Beta-catenin
286	Immune response_C5a signaling	50	7.84352e-06	2.84772e-05	5	MEK1/2, p38 MAPK, p90Rsk, ERK1/2, PKC
287	IgE- and MGF-induced Lyn-mediated production of cytokines and arachidonic acid metabolites in lung mast cells in asthma	50	7.84352e-06	2.84772e-05	5	MEK1/2, PKC-beta, p38 MAPK, PKC-alpha, ERK1/2
288	Immune response_Histamine signaling in dendritic cells	51	8.65897e-06	3.11126e-05	5	ERK2 (MAPK1), ERK1 (MAPK3), PKC-alpha, MEK2(MAP2K2), MEK1(MAP2K1)
289	Immune response_IFN-gamma signaling via MAPK	51	8.65897e-06	3.11126e-05	5	p90RSK1, ERK2 (MAPK1), p38 MAPK, ERK1/2, MEK1(MAP2K1)
290	Epithelial cell anoikis in COPD	51	8.65897e-06	3.11126e-05	5	MEK1/2, Actin cytoskeletal, p38 MAPK, PI3K reg class IA, ERK1/2
291	Development_TGF-beta receptor signaling	52	9.53925e-06	3.41577e-05	5	p38 MAPK, ErbB2, MEK2(MAP2K2), ERK1/2, MEK1(MAP2K1)
292	Transcription_Transcription regulation of aminoacid metabolism	25	9.97446e-06	3.55938e-05	4	p38alpha (MAPK14), ERK1/2, PKC, Rb protein
293	Development_Role of HDAC and calcium/calmodulin-dependent kinase (CaMK) in control of skeletal myogenesis	53	1.0488e-05	3.70457e-05	5	p38alpha (MAPK14), Tuberin, p38beta (MAPK11), PI3K reg class IA, mTOR
294	Notch signaling in breast cancer	53	1.0488e-05	3.70457e-05	5	Cyclin B1, HES1, Jagged1, Mcl-1, Beta-catenin
295	Cell cycle_Influence of Ras and Rho proteins on G1/S Transition	53	1.0488e-05	3.70457e-05	5	PI3K reg class IA, MEK2(MAP2K2), ERK1/2, MEK1(MAP2K1), Rb protein
296	Membrane-bound ESR1: interaction with G-proteins signaling	54	1.15089e-05	4.03779e-05	5	MMP-2, PKC-alpha, MEK2(MAP2K2), ERK1/2, MEK1(MAP2K1)
297	Eosinophil granule protein release in asthma	54	1.15089e-05	4.03779e-05	5	p38 MAPK, cPKC (conventional), PKC-alpha, ERK1/2, PKC
298	Cell cycle_Initiation of mitosis	26	1.17389e-05	4.07732e-05	4	p90RSK1, Cyclin B1, PLK1, FOXM1
299	Development_S1P2 and S1P3 receptors in cell proliferation and differentiation	26	1.17389e-05	4.07732e-05	4	Actin, MEK2(MAP2K2), ERK1/2, MEK1(MAP2K1)
300	Cell adhesion_Classical cadherin-mediated cell adhesion	26	1.17389e-05	4.07732e-05	4	Actin cytoskeletal, F-Actin cytoskeleton, F-Actin, Beta-catenin
301	Activation of osteoclast differentiation in bone lesions formation in multiple myeloma	27	1.37231e-05	4.73494e-05	4	p38 MAPK, MEK2(MAP2K2), ERK1/2, MEK1(MAP2K1)
302	Regulation of VEGF signaling in pancreatic cancer	27	1.37231e-05	4.73494e-05	4	MEK2(MAP2K2), ERK1/2, MEK1(MAP2K1), HIF1A
303	Cytoskeleton remodeling_FAK signaling	57	1.50434e-05	5.13941e-05	5	PI3K reg class IA, PTEN, MEK2(MAP2K2), ERK1/2, MEK1(MAP2K1)
304	Regulation of metabolism_Insulin regulation of glycogen metabolism	57	1.50434e-05	5.13941e-05	5	p90RSK1, PI3K reg class IA, MEK2(MAP2K2), ERK1/2, MEK1(MAP2K1)
305	CCR7 signaling pathways in dendritic cells in allergic contact dermatitis	57	1.50434e-05	5.13941e-05	5	Actin cytoskeletal, p38 MAPK, MEK2(MAP2K2), ERK1/2, MEK1(MAP2K1)
306	Development_Mu-type opioid receptor regulation of proliferation	28	1.59437e-05	5.42919e-05	4	PKC-epsilon, MEK2(MAP2K2), ERK1/2, MEK1(MAP2K1)
307	Immune response_IL-33 signaling pathway	58	1.63923e-05	5.54572e-05	5	MEK1/2, p38alpha (MAPK14), Histone H2A, PI3K reg class IA, ERK1/2
308	Immune response_CCR5 signaling in macrophages and T lymphocytes	58	1.63923e-05	5.54572e-05	5	p38 MAPK, PKC-alpha, MEK2(MAP2K2), ERK1/2, MEK1(MAP2K1)
309	Signal transduction_Somatostatin signaling via SSTR2	59	1.78337e-05	6.01384e-05	5	MEK1/2, PKC-epsilon, PI3K reg class IA (p85), PKC-alpha, ERK1/2
310	Apoptosis and survival_nAChR in apoptosis inhibition and cell cycle progression	29	1.84177e-05	6.1314e-05	4	Tuberin, PI3K reg class IA (p85), mTOR, Rb protein
311	Pro-oncogenic action of PTHrP in breast cancer	29	1.84177e-05	6.1314e-05	4	MEK1/2, Bcl-XL, PKC-alpha, ERK1/2
312	Immune response_Delta-type opioid receptor signaling in T-cells	29	1.84177e-05	6.1314e-05	4	ERK2 (MAPK1), PKC-delta, ERK1 (MAPK3), MEK1(MAP2K1)
313	Immune response_CD137 signaling in immune cell	29	1.84177e-05	6.1314e-05	4	Bcl-XL, p38 MAPK, ERK1/2, MEK1(MAP2K1)
314	Cell adhesion_Integrin inside-out signaling	60	1.9372e-05	6.34769e-05	5	ERK2 (MAPK1), PKC-epsilon, Actin cytoskeletal, ERK1 (MAPK3), ERK1/2
315	Role of stellate cells in progression of pancreatic cancer	60	1.9372e-05	6.34769e-05	5	PI3K reg class IA (p85), MMP-2, MEK2(MAP2K2), ERK1/2, MEK1(MAP2K1)
316	Signal transduction_mTORC1 downstream signaling	60	1.9372e-05	6.34769e-05	5	eEF2K, Rictor, ULK1, RPS6, HIF1A
317	Immune response_IL-17 signaling pathways	60	1.9372e-05	6.34769e-05	5	p38 MAPK, PI3K reg class IA, MEK2(MAP2K2), ERK1/2, MEK1(MAP2K1)
318	Immune response_TREM1 signaling pathway	60	1.9372e-05	6.34769e-05	5	p90RSK1, PI3K reg class IA, MEK2(MAP2K2), ERK1/2, MEK1(MAP2K1)
319	Signal transduction_MIF signaling pathway	61	2.10117e-05	6.82061e-05	5	MEK1/2, Bcl-XL, FOXO3A, PI3K reg class IA, ERK1/2
320	Immune response_IL-9 signaling pathway	61	2.10117e-05	6.82061e-05	5	MEK1/2, p90Rsk, PI3K reg class IA (p85), mTOR, ERK1/2
321	Effect of H. pylori infection on inflammation in gastric epithelial cells	61	2.10117e-05	6.82061e-05	5	p38alpha (MAPK14), PKC-alpha, MEK2(MAP2K2), ERK1/2, MEK1(MAP2K1)
322	Signal transduction_Additional pathways of NF-kB activation (in the nucleus)	30	2.11628e-05	6.84834e-05	4	p90RSK1, PKC-delta, p38alpha (MAPK14), ERK1/2
323	Renin-Angiotensin-Aldosterone System	62	2.27573e-05	7.34153e-05	5	PKC-beta, PKC-epsilon, p38alpha (MAPK14), PKC-alpha, ERK1/2
324	Neurogenesis_NGF/ TrkA MAPK-mediated signaling	105	2.41428e-05	7.75792e-05	6	MEK1/2, PKC-epsilon, PKC-delta, p38 MAPK, p90Rsk, ERK1/2
325	Development_Dopamine-induced transactivation of EGFR in SVZ neural stem cells	31	2.4197e-05	7.75792e-05	4	MEK2(MAP2K2), ERK1/2, MEK1(MAP2K1), PKC
326	Transcription_PPAR Pathway	63	2.46138e-05	7.86735e-05	5	p38alpha (MAPK14), p38 MAPK, PI3K reg class IA, ERK1/2, MEK1(MAP2K1)
327	Development_Inhibition of angiogenesis and regulation of endothelial cell function by PEDF	64	2.65859e-05	8.4202e-05	5	p38 MAPK, LRP6, mTOR, HIF1A, Beta-catenin
328	Development_Positive regulation of WNT/Beta-catenin signaling at the receptor level	64	2.65859e-05	8.4202e-05	5	MEK1/2, p38alpha (MAPK14), p38beta (MAPK11), LRP6, ERK1/2
329	Neurophysiological process_Activity-dependent synaptic AMPA receptor removal	64	2.65859e-05	8.4202e-05	5	Actin cytoskeletal, eEF2K, cPKC (conventional), PKC-alpha, PKC
330	Inhibition of LKB1 / AMPK signaling in breast cancer	32	2.75387e-05	8.64316e-05	4	Tuberin, PTEN, mTOR, HIF1A
331	WNT signaling in invasive-type melanoma cells	32	2.75387e-05	8.64316e-05	4	MMP-2, cPKC (conventional), PKC, Beta-catenin
332	Hedgehog signaling in pancreatic cancer	32	2.75387e-05	8.64316e-05	4	Bcl-XL, MEK2(MAP2K2), ERK1/2, MEK1(MAP2K1)
333	Signal transduction_mTORC2 upstream signaling	65	2.86785e-05	8.97389e-05	5	Tuberin, Rictor, PI3K reg class IA, RPS6, mTOR
334	Role of metalloproteases and heparanase in progression of pancreatic cancer	33	3.12068e-05	9.6491e-05	4	ERK1 (MAPK3), MMP-2, MEK2(MAP2K2), MEK1(MAP2K1)
335	Development_EGFR signaling via small GTPases	33	3.12068e-05	9.6491e-05	4	MEK1/2, ErbB2, PI3K reg class IA, ERK1/2
336	Development_Role of PKR1 and ILK in cardiac progenitor cells	33	3.12068e-05	9.6491e-05	4	PKC-epsilon, ERK1/2, MEK1(MAP2K1), Beta-catenin
337	LRRK2 in neurons in Parkinson's disease	33	3.12068e-05	9.6491e-05	4	MEK1/2, Actin cytoskeletal, ACTB, ERK1/2
338	Aminoglycoside- and cisplatin-induced hair cell death	112	3.48187e-05	0.00010731	6	Histone H2A, Bcl-XL, p38 MAPK, ERK1/2, PKC, Beta-catenin
339	Development_FGF2 signaling during embryonic stem cell differentiation	34	3.52206e-05	0.00010731	4	SOX2, MEK2(MAP2K2), ERK1/2, MEK1(MAP2K1)
340	Development_HGF-dependent inhibition of TGF-beta-induced EMT	34	3.52206e-05	0.00010731	4	p90Rsk, MEK2(MAP2K2), ERK1/2, MEK1(MAP2K1)
341	Development_Role of CDK5 in neuronal development	34	3.52206e-05	0.00010731	4	Actin cytoskeletal, PI3K reg class IA (p85-alpha), PI3K reg class IA (p85), Beta-catenin
342	Oxidative stress_ROS-mediated activation of MAPK via inhibition of phosphatases	34	3.52206e-05	0.00010731	4	MEK1/2, p38 MAPK, SOD1, ERK1/2
343	Immune response_TLR2 and TLR4 signaling pathways	69	3.83593e-05	0.000116532	5	MEK1/2, p38 MAPK, p90Rsk, PI3K reg class IA (p85), ERK1/2
344	Interleukins-induced inflammatory response in asthmatic airway fibroblasts	35	3.95998e-05	0.000119257	4	MEK1/2, p38alpha (MAPK14), p38 MAPK, ERK1/2
345	IL-6 signaling pathway in lung cancer	35	3.95998e-05	0.000119257	4	p38 MAPK, PI3K reg class IA, ERK1/2, HIF1A
346	TNF-alpha and IL-1 beta induce hyperglycemia in obesity and type 2 diabetes in adipocytes	35	3.95998e-05	0.000119257	4	ERK2 (MAPK1), p38 MAPK, MEK2(MAP2K2), MEK1(MAP2K1)
347	Prolactin/ ERK signaling in breast cancer	36	4.43646e-05	0.00013208	4	MEK1/2, PI3K reg class IA (p85), MMP-2, ERK1/2
348	Immune response_IL-22 signaling pathway	36	4.43646e-05	0.00013208	4	Bcl-XL, p38 MAPK, Mcl-1, ERK1/2
349	Cigarette smoke-induced inflammatory signaling in airway epithelial cells	36	4.43646e-05	0.00013208	4	MEK1/2, p38alpha (MAPK14), PKC-alpha, ERK1/2
350	CHDI_Correlations from Discovery data_Causal network (positive)	36	4.43646e-05	0.00013208	4	Actin cytoskeletal, PI3K reg class IA (p85), MMP-2, Actin
351	Immune response_Antigen presentation by MHC class II	118	4.67276e-05	0.000138718	6	PKC-delta, p38 MAPK, PKC-alpha, mTOR, ERK1/2, PKC
352	Regulation of lipid metabolism_Stimulation of Arachidonic acid production by ACM receptors	72	4.71479e-05	0.000139173	5	p38 MAPK, PKC-alpha, ERK1/2, MEK1(MAP2K1), PKC
353	Angiotensin II Signaling in Cardiac Hypertrophy	72	4.71479e-05	0.000139173	5	PKC-epsilon, p38 MAPK, SOD1, PKC-alpha, ERK1/2
354	Apoptosis and survival_Anti-apoptotic action of nuclear ESR1 and ESR2	37	4.95354e-05	0.000145397	4	p38alpha (MAPK14), MEK2(MAP2K2), ERK1/2, MEK1(MAP2K1)
355	Role of alveolar cell senescence in COPD	37	4.95354e-05	0.000145397	4	p38 MAPK, FOXO3A, ERK1/2, MEK1(MAP2K1)
356	Immune response_Distinct metabolic pathways in naive and effector CD8+ T cells	74	5.38207e-05	0.000157532	5	Tuberin, PI3K reg class IA (p85), mTOR, ERK1/2, HIF1A
357	WNT signaling in proliferative-type melanoma cells	38	5.51329e-05	0.000160471	4	MEK1/2, LRP6, ERK1/2, Beta-catenin
358	Eosinophil-derived cytokines in airway remodeling in asthma	38	5.51329e-05	0.000160471	4	PKC-delta, p38 MAPK, PKC-alpha, ERK1/2
359	Development_PACAP signaling in neural cells	39	6.11785e-05	0.000176587	4	cPKC (conventional), MEK2(MAP2K2), ERK1/2, MEK1(MAP2K1)
360	FGF2 signaling in melanoma	39	6.11785e-05	0.000176587	4	MEK1/2, p38 MAPK, MMP-2, ERK1/2
361	Autocrine Somatotropin signaling in breast cancer	39	6.11785e-05	0.000176587	4	MEK1/2, p38alpha (MAPK14), SOD1, ERK1/2
362	Cell adhesion_Integrin inside-out signaling in neutrophils	77	6.51723e-05	0.000187079	5	ERK2 (MAPK1), MEK1/2, PKC-delta, p38 MAPK, MEK1(MAP2K1)
363	Apoptosis and survival_NGF/ TrkA PI3K-mediated signaling	77	6.51723e-05	0.000187079	5	Actin cytoskeletal, PI3K reg class IA (p85), FOXO3A, mTOR, ERK1/2
364	Apoptosis and survival_Ceramides signaling pathway	40	6.76936e-05	0.000192723	4	PI3K reg class IA (p85-alpha), PI3K reg class IA (p85), ERK1/2, MEK1(MAP2K1)
365	Development_SLIT-ROBO1 signaling	40	6.76936e-05	0.000192723	4	ACTB, PI3K reg class IA (p85), Rictor, F-Actin cytoskeleton
366	Cell adhesion_IL-8 family-dependent cell migration and adhesion	40	6.76936e-05	0.000192723	4	PKC-delta, p38 MAPK, ERK1/2, MEK1(MAP2K1)
367	Development_Growth hormone-releasing hormone (GH-RH) signaling	41	7.47002e-05	0.000211515	4	cPKC (conventional), MEK2(MAP2K2), ERK1/2, MEK1(MAP2K1)
368	Immune response_TLR2-induced platelet activation	41	7.47002e-05	0.000211515	4	p38 MAPK, PI3K reg class IA (p85), PKC-alpha, ERK1/2
369	Development_Androgen receptor in reproductive system development	80	7.82884e-05	0.000221074	5	p90RSK1, MEK1/2, PI3K reg class IA (p85-alpha), FOXO3A, ERK1/2
370	GLP-1 in inhibition of beta cell proliferation and function in type 2 diabetes	42	8.22203e-05	0.00023155	4	p90RSK1, MEK1/2, ERK1/2, Beta-catenin
371	Neurophysiological process_Kappa-type opioid receptor signaling in the central nervous system	82	8.81017e-05	0.00024678	5	MEK1/2, p38alpha (MAPK14), p90Rsk, PKC-alpha, ERK1/2
372	Signal transduction_Non-canonical WNT5A signaling	82	8.81017e-05	0.00024678	5	p38 MAPK, cPKC (conventional), ERK1/2, MEK1(MAP2K1), Beta-catenin
373	POMC, alpha-MSH and AGRP in regulation of food intake and energy expenditure in obesity in hypothalamus	43	9.02766e-05	0.000248858	4	ERK2 (MAPK1), MEK1/2, ERK1 (MAPK3), PKC-alpha
374	Cytoskeleton remodeling_Hyaluronic acid/ CD44 signaling pathways	43	9.02766e-05	0.000248858	4	MEK1/2, Actin cytoskeletal, Actin, ERK1/2
375	Neurophysiological process_HTR1A receptor signaling in neuronal cells	43	9.02766e-05	0.000248858	4	ERK2 (MAPK1), ERK1 (MAPK3), MEK2(MAP2K2), MEK1(MAP2K1)
376	ESR1 (membrane) 36 kDa isoform signaling in breast cancer	43	9.02766e-05	0.000248858	4	MEK1/2, PKC-alpha, PI3K reg class IA, ERK1/2
377	Environmental factors-induced inflammatory signaling in normal and asthmatic airway epithelium	43	9.02766e-05	0.000248858	4	p38alpha (MAPK14), p38 MAPK, ERK1/2, PKC
378	Regulation of immune cell differentiation by Notch signaling	43	9.02766e-05	0.000248858	4	PI3K reg class IA (p85-alpha), Jagged1, PI3K reg class IA (p85), GATA-3
379	K-RAS signaling in pancreatic cancer	44	9.88917e-05	0.000271887	4	PTEN, MEK2(MAP2K2), ERK1/2, MEK1(MAP2K1)
380	Development_FGF10 in development of subcutaneous white adipose tissue in embryogenesis	17	0.000104544	0.000286672	3	MEK2(MAP2K2), ERK1/2, MEK1(MAP2K1)
381	Nicotine signaling in chromaffin cells	45	0.000108089	0.000293304	4	MEK1/2, PKC-alpha, ERK1/2, Beta-catenin
382	Cell adhesion_Histamine H1 receptor signaling in the interruption of cell barrier integrity	45	0.000108089	0.000293304	4	PKC-delta, Actin cytoskeletal, PKC-alpha, Beta-catenin
383	Proinflammatory mediators production and activation of basophils in asthma	45	0.000108089	0.000293304	4	p38 MAPK, PI3K reg class IA (p85), ERK1/2, HIF1A
384	Role of cell adhesion molecules in progression of pancreatic cancer	45	0.000108089	0.000293304	4	MEK2(MAP2K2), ERK1/2, MEK1(MAP2K1), Beta-catenin
385	Signal transduction_CXCR4 signaling via PI3K cascade	46	0.000117891	0.000315792	4	PI3K reg class IA (p85), FOXO3A, mTOR, Beta-catenin
386	Role of GIP in pathogenesis of type 2 diabetes	46	0.000117891	0.000315792	4	MEK1/2, p38alpha (MAPK14), p38 MAPK, ERK1/2
387	Regulation of GSK3 beta in bipolar disorder	46	0.000117891	0.000315792	4	p90RSK1, MEK1/2, LRP6, ERK1/2
388	High shear stress-induced platelet activation	46	0.000117891	0.000315792	4	Actin cytoskeletal, PI3K reg class IA (p85-alpha), PI3K reg class IA (p85), Tyro3
389	Development_TGF-beta-dependent induction of EMT via RhoA, PI3K and ILK	46	0.000117891	0.000315792	4	ACTB, PI3K reg class IA (p85), Actin, Beta-catenin
390	Canonical Notch signaling pathway in colorectal cancer	47	0.000128323	0.000341104	4	HES1, Jagged1, mTOR, Beta-catenin
391	Neurophysiological process_Circadian rhythm	47	0.000128323	0.000341104	4	p90Rsk, MEK2(MAP2K2), ERK1/2, MEK1(MAP2K1)
392	Regulation of angiogenesis in prostate cancer	47	0.000128323	0.000341104	4	Tuberin, PI3K reg class IA (p85), mTOR, HIF1A
393	Immune response_C3a signaling	48	0.000139408	0.000366825	4	MEK1/2, p38 MAPK, FOXO3A, ERK1/2
394	Main genetic and epigenetic alterations in lung cancer	48	0.000139408	0.000366825	4	Bcl-XL, MMP-2, PTEN, Rb protein
395	Muscle contraction_Relaxin signaling pathway	48	0.000139408	0.000366825	4	p90Rsk, MMP-2, ERK1/2, MEK1(MAP2K1)
396	Development_Adiponectin signaling	48	0.000139408	0.000366825	4	p38alpha (MAPK14), MEK2(MAP2K2), ERK1/2, MEK1(MAP2K1)
397	Role of IL-8 in colorectal cancer	19	0.000147798	0.000386949	3	MEK1/2, MMP-2, ERK1/2
398	HCV-mediated liver damage and predisposition to HCC progression via p53	19	0.000147798	0.000386949	3	ERK1/2, MEK1(MAP2K1), Rb protein
399	HIF-1 in gastric cancer	49	0.000151169	0.000393796	4	PI3K reg class IA (p85-alpha), ErbB2, ERK1/2, HIF1A
400	Immune response_PD-1-induced metabolic changes in T cells	49	0.000151169	0.000393796	4	PD-L1, PI3K reg class IA (p85), PTEN, ERK1/2
401	Neurophysiological process_Corticoliberin signaling via CRHR1	50	0.000163632	0.000418931	4	ERK2 (MAPK1), cPKC (conventional), PKC-alpha, MEK1(MAP2K1)
402	Transport_The role of AVP in regulation of Aquaporin 2 and renal water reabsorption	50	0.000163632	0.000418931	4	p38alpha (MAPK14), Actin cytoskeletal, ACTB, ERK1/2
403	Neurophysiological process_Leptin signaling in neurons	50	0.000163632	0.000418931	4	PI3K reg class IA (p85), PTEN, RPS6, mTOR
404	TGF-beta 1-induced transactivation of membrane receptors signaling in HCC	50	0.000163632	0.000418931	4	PI3K reg class IA, PTEN, Actin, Beta-catenin
405	Development_EDNRB signaling	50	0.000163632	0.000418931	4	PKC-epsilon, MEK2(MAP2K2), ERK1/2, MEK1(MAP2K1)
406	Apoptosis and survival_HTR1A signaling	50	0.000163632	0.000418931	4	ERK2 (MAPK1), ERK1 (MAPK3), MEK2(MAP2K2), MEK1(MAP2K1)
407	HBV-dependent NF-kB and PI3K/AKT pathways leading to HCC	50	0.000163632	0.000418931	4	PI3K reg class IA (p85-alpha), PI3K reg class IA (p85), PKC-alpha, PTEN
408	CCL2 in Prostate Cancer	20	0.000173192	0.000441237	3	Tuberin, PTEN, mTOR
409	Development_TGF-beta-induction of EMT via ROS	20	0.000173192	0.000441237	3	p38alpha (MAPK14), p38 MAPK, SOD1
410	Inflammatory factors-induced expression of mucins in normal and asthmatic epithelium	51	0.000176822	0.000448292	4	p90RSK1, MEK2(MAP2K2), ERK1/2, MEK1(MAP2K1)
411	Some pathways of EMT in cancer cells	51	0.000176822	0.000448292	4	Tuberin, PI3K reg class IA, mTOR, Beta-catenin
412	Noise-induced hair cell death and spiral ganglion neuron degeneration	96	0.000185921	0.000470218	5	p38alpha (MAPK14), PI3K reg class IA (p85-alpha), F-Actin cytoskeleton, Actin, Rb protein
413	Th2 cytokine- and TNF-alpha-induced profibrotic response in asthmatic airway fibroblasts/ myofibroblasts	52	0.000190762	0.00048013	4	MEK1/2, p38 MAPK, MMP-2, ERK1/2
414	Stem cells_mGluR3 signaling in glioblastoma stem cells	52	0.000190762	0.00048013	4	PTEN, MEK2(MAP2K2), ERK1/2, MEK1(MAP2K1)
415	Macrophage-induced immunosuppression in the tumor microenvironment	97	0.000195192	0.000488918	5	PD-L1, p38 MAPK, ULK1, ERK1/2, HIF1A
416	Immune response_TCR alpha/beta signaling pathway	97	0.000195192	0.000488918	5	MEK1/2, p38alpha (MAPK14), PKC-alpha, ERK1/2, PKC-theta
417	Possible regulation of HSF-1/ chaperone pathway in Huntington's disease	21	0.000201257	0.000502902	3	ERK1 (MAPK3), PKC-alpha, PLK1
418	Development_Insulin, IGF-1 and TNF-alpha in brown adipocyte differentiation	53	0.000205478	0.00050857	4	PI3K reg class IA (p85-alpha), mTOR, ERK1/2, MEK1(MAP2K1)
419	Neurophysiological process_Long-term depression in cerebellum	53	0.000205478	0.00050857	4	PKC-alpha, MEK2(MAP2K2), ERK1/2, MEK1(MAP2K1)
420	Chemotaxis_CCR1 signaling	53	0.000205478	0.00050857	4	MEK1/2, PKC-delta, p38 MAPK, ERK1/2
421	Signal transduction_CXCR4 signaling via MAPKs cascades	53	0.000205478	0.00050857	4	MEK1/2, p38 MAPK, ERK1/2, MEK1(MAP2K1)
422	PGE2 pathways in cancer	55	0.00023734	0.000581901	4	ERK2 (MAPK1), ERK1 (MAPK3), HIF1A, Beta-catenin
423	Apoptosis and survival_NO synthesis and signaling	55	0.00023734	0.000581901	4	PI3K reg class IA (p85-alpha), MEK2(MAP2K2), ERK1/2, MEK1(MAP2K1)
424	Immune response_CD28 signaling	55	0.00023734	0.000581901	4	Bcl-XL, p38 MAPK, PI3K reg class IA (p85), PKC-theta
425	Development_Fetal brown fat cell differentiation	55	0.00023734	0.000581901	4	PI3K reg class IA (p85), MEK2(MAP2K2), ERK1/2, MEK1(MAP2K1)
426	Signal transduction_Somatostatin signaling via SSTR1, SSTR3, SSTR4, and SSTR5	56	0.000254536	0.000622599	4	MEK1/2, PKC-delta, ERK1/2, Beta-catenin
427	Development_EGFR signaling via PIP3	23	0.000265873	0.000645781	3	ErbB2, PI3K reg class IA, PTEN
428	Role of Leptin in regulation of eating behavior in obesity	23	0.000265873	0.000645781	3	mTOR, ERK1/2, MEK1(MAP2K1)
429	Cytoskeleton remodeling_Neurofilaments in axon growth and synapses	23	0.000265873	0.000645781	3	MEK1/2, Actin cytoskeletal, ERK1/2
430	Proinflammatory mediators release and arachidonic acid metabolites production in basophils in asthma	57	0.000272611	0.00065603	4	MEK1/2, p38 MAPK, PI3K reg class IA (p85), ERK1/2
431	Induction of mucin secretion in airway goblet cells by purinergic receptors	57	0.000272611	0.00065603	4	PKC-epsilon, PKC-delta, Actin cytoskeletal, PKC-alpha
432	Lysophospholipid mediators-induced inflammatory signaling in normal and asthmatic airway epithelium	57	0.000272611	0.00065603	4	MEK1/2, PKC-delta, p38 MAPK, ERK1/2
433	Signal transduction_Angiotensin II signaling via Beta-arrestin	57	0.000272611	0.00065603	4	Bcl-XL, p90Rsk, ERK1/2, MEK1(MAP2K1)
434	Immune response_TLR5, TLR7, TLR8 and TLR9 signaling pathways	58	0.000291591	0.000698477	4	MEK1/2, p38 MAPK, PI3K reg class IA (p85), ERK1/2
435	Effect of H. pylori infection on gastric epithelial cell proliferation	58	0.000291591	0.000698477	4	p38alpha (MAPK14), MEK2(MAP2K2), ERK1/2, MEK1(MAP2K1)
436	Development_Signaling of Beta-adrenergic receptors via Beta-arrestins	24	0.000302653	0.000721659	3	MEK2(MAP2K2), ERK1/2, MEK1(MAP2K1)
437	G-protein signaling_M-RAS regulation pathway	24	0.000302653	0.000721659	3	MEK2(MAP2K2), ERK1/2, MEK1(MAP2K1)
438	Reactive oxygen and nitrogen species production in eosinophils in asthma	59	0.0003115	0.000741058	4	PKC-epsilon, PKC-delta, SOD1, PI3K reg class IA (p85)
439	TGF-beta-induced fibroblast/ myofibroblast migration and extracellular matrix production in asthmatic airways	60	0.000332367	0.00078532	4	PKC-delta, p38 MAPK, MMP-2, ERK1/2
440	DNA damage_p53 activation by DNA damage	60	0.000332367	0.00078532	4	PKC-delta, p38alpha (MAPK14), Bcl-XL, p38 MAPK
441	Immune response_LTBR1 signaling	60	0.000332367	0.00078532	4	MEK1/2, PKC-delta, ERK1/2, PKC
442	Role of Nicotine-induced Leptin resistance in hypothalamus in development of obesity	25	0.000342564	0.000803945	3	mTOR, ERK1/2, MEK1(MAP2K1)
443	Putative pathways of hormone action in neurofibromatosis type 1	25	0.000342564	0.000803945	3	PI3K reg class IA (p85-alpha), PI3K reg class IA (p85), PI3K reg class IA
444	G-protein signaling_TC21 regulation pathway	25	0.000342564	0.000803945	3	MEK2(MAP2K2), ERK1/2, MEK1(MAP2K1)
445	Glucocorticoid-induced elevation of intraocular pressure as glaucoma risk factor	62	0.000377075	0.000882949	4	PKC-epsilon, Actin cytoskeletal, PI3K reg class IA (p85-alpha), MMP-2
446	Apoptosis and survival_CXCR3-B signaling	63	0.000400971	0.000936798	4	Bcl-XL, p38 MAPK, GATA-3, ERK1/2
447	G-protein signaling_G-Protein alpha-i signaling cascades	27	0.000432214	0.00100305	3	MEK2(MAP2K2), ERK1/2, MEK1(MAP2K1)
448	Desensitization of Beta-2 adrenergic receptor signaling and reduction of relaxation	27	0.000432214	0.00100305	3	MEK1/2, p90Rsk, ERK1/2
449	HCV-dependent regulation of membrane receptors signaling in HCC	27	0.000432214	0.00100305	3	ERK2 (MAPK1), ERK1/2, MEK1(MAP2K1)
450	Development_Role of IL-8 in angiogenesis	65	0.000451979	0.00104426	4	PI3K reg class IA (p85-alpha), PI3K reg class IA (p85), ERK1/2, MEK1(MAP2K1)
451	Cell adhesion_PLAU signaling	65	0.000451979	0.00104426	4	PI3K reg class IA (p85-alpha), F-Actin cytoskeleton, ERK1/2, MEK1(MAP2K1)
452	Development_Regulation of CDK5 in CNS	28	0.000482167	0.00111154	3	MEK2(MAP2K2), ERK1/2, MEK1(MAP2K1)
453	Suppression of TGF-beta signaling in pancreatic cancer	29	0.000535676	0.00122427	3	ERK2 (MAPK1), p38 MAPK, MEK1(MAP2K1)
454	Role of Neuregulin 1 and Thymosin beta-4 in myocardium regeneration after infarction	29	0.000535676	0.00122427	3	PI3K reg class IA (p85), ErbB2, PTEN
455	Development_Auditory hair cell differentiation in embryogenesis	29	0.000535676	0.00122427	3	HES1, Jagged1, SOX2
456	Eosinophil adhesion and transendothelial migration in asthma	68	0.00053694	0.00122427	4	PKC-delta, p38 MAPK, ERK1/2, PKC
457	Production of reactive oxygen species and arachidonic acid metabolites by neutrophils in asthma	68	0.00053694	0.00122427	4	p38 MAPK, PI3K reg class IA (p85), ERK1/2, PKC
458	Chemotaxis_CXCR3-A signaling	69	0.000567622	0.00128579	4	p90RSK1, MEK1/2, MMP-2, ERK1/2
459	Immune response_OX40L/ OX40 signaling pathway	69	0.000567622	0.00128579	4	Bcl-XL, PI3K reg class IA (p85), mTOR, PKC-theta
460	Development_Positive regulation of WNT/Beta-catenin signaling in the nucleus	69	0.000567622	0.00128579	4	ERK2 (MAPK1), FOXO3A, FOXM1, Beta-catenin
461	Development_Role of BMP signaling in embryonic stem cell neural differentiation	30	0.000592844	0.00133422	3	SOX2, ERK1/2, MEK1(MAP2K1)
462	Development_G-CSF-induced myeloid differentiation	30	0.000592844	0.00133422	3	MEK1/2, ERK1/2, Rb protein
463	Activation of TGF-beta signaling in advanced colorectal cancer	30	0.000592844	0.00133422	3	p38 MAPK, PI3K reg class IA, mTOR
464	Hypertrophy of asthmatic airway smooth muscle cells	70	0.00059953	0.00134346	4	Tuberin, SOD1, mTOR, Rb protein
465	Th2-cytokine-induced airway epithelium mucous metaplasia in COPD	70	0.00059953	0.00134346	4	p90RSK1, PKC-delta, Actin cytoskeletal, ERK1/2
466	Immune response_IL-6 signaling pathway via JAK/STAT	71	0.000632692	0.0014117	4	PKC-delta, Mcl-1, FOXO3A, mTOR
467	Inhibition of neutrophil migration by proresolving lipid mediators in COPD	71	0.000632692	0.0014117	4	Actin cytoskeletal, p38 MAPK, cPKC (conventional), PKC
468	SHH signaling in colorectal cancer	31	0.000653771	0.00144328	3	FOXM1, MEK1(MAP2K1), Beta-catenin
469	Neutrophil adhesion and transendothelial migration in asthma	31	0.000653771	0.00144328	3	MEK1/2, ERK1 (MAPK3), ERK1/2
470	Fibroblast differentiation to myofibroblasts in asthmatic airways	31	0.000653771	0.00144328	3	p38 MAPK, PI3K reg class IA, ERK1/2
471	Development_FGF and BMP signaling in early embryonic hepatogenesis	31	0.000653771	0.00144328	3	MEK2(MAP2K2), ERK1/2, MEK1(MAP2K1)
472	Mechanisms of K-RAS addiction in lung cancer cells	31	0.000653771	0.00144328	3	Bcl-XL, PTEN, ERK1/2
473	Stem cells_Cooperation between Hedgehog, IGF-2 and HGF signaling pathways in medulloblastoma stem cells	32	0.000718553	0.00156967	3	Bcl-XL, PI3K reg class IA, Beta-catenin
474	Selective Insulin resistance in type 2 diabetes in liver	32	0.000718553	0.00156967	3	PKC-epsilon, PI3K reg class IA (p85-alpha), PKC-theta
475	The role of KEAP1/NRF2 pathway in skin sensitization	32	0.000718553	0.00156967	3	ERK2 (MAPK1), ERK1 (MAPK3), ERK1/2
476	Cytoskeleton remodeling_Reverse signaling by Ephrin-B	32	0.000718553	0.00156967	3	Actin cytoskeletal, F-Actin, Beta-catenin
477	Apoptosis and survival_IL-17-induced CIKS-dependent MAPK signaling pathways	32	0.000718553	0.00156967	3	MEK1/2, p38 MAPK, ERK1/2
478	Immune response_IL-12 signaling pathway	74	0.000739978	0.00161309	4	p38alpha (MAPK14), Bcl-XL, PI3K reg class IA, mTOR
479	Development_NCAM1-mediated neurite outgrowth, synapse assembly and neuronal survival	75	0.000778432	0.00169337	4	MEK1/2, PKC-beta, ERK1/2, PKC
480	SHH signaling in melanoma	33	0.000787288	0.00170907	3	MMP-2, FOXM1, MEK1(MAP2K1)
481	B cell signaling in hematological malignancies	77	0.000859545	0.00185164	4	PKC-beta2, Mcl-1, PKC-beta1, PI3K reg class IA (p85)
482	Development_Epigenetic and transcriptional regulation of oligodendrocyte precursor cell differentiation and myelination	34	0.000860069	0.00185164	3	HES1, Jagged1, Beta-catenin
483	G-protein signaling_G-Protein beta/gamma signaling cascades	34	0.000860069	0.00185164	3	MEK2(MAP2K2), ERK1/2, MEK1(MAP2K1)
484	Role of IFN-beta in inhibition of Th1 cell differentiation in multiple sclerosis	34	0.000860069	0.00185164	3	PD-L1, PI3K reg class IA (p85), PI3K reg class IA
485	Signal transduction_Angiotensin II/ AGTR1 signaling via RhoA and JNK	78	0.000902259	0.00193846	4	PKC-delta, MMP-2, PLK1, ERK1/2
486	Th2-cytokines induced expression of Mucin 5AC and maintenance of mucous cell phenotype in normal airway epithelium	35	0.000936988	0.00198041	3	p38alpha (MAPK14), ERK1/2, HIF1A
487	Autophagy_Autophagy	35	0.000936988	0.00198041	3	Bcl-XL, ULK1, mTOR
488	Cell adhesion_Alpha-4 integrins in cell migration and adhesion	35	0.000936988	0.00198041	3	Actin cytoskeletal, PI3K reg class IA (p85), F-Actin cytoskeleton
489	Transcription_Role of the non-genomic action of Retinoic acid and phosphorylation of Retinoic acid receptors in the initiation of transcription	35	0.000936988	0.00198041	3	PKC-delta, p38alpha (MAPK14), p38 MAPK
490	Extracellular matrix-regulated proliferation of airway smooth muscle cells in asthma	35	0.000936988	0.00198041	3	p38 MAPK, PI3K reg class IA (p85), ERK1/2
491	Anti-apoptotic action of Gastrin in pancreatic cancer	35	0.000936988	0.00198041	3	p38alpha (MAPK14), PI3K reg class IA (p85), FOXO3A
492	Cell cycle_ESR1 regulation of G1/S transition	35	0.000936988	0.00198041	3	ERK2 (MAPK1), ERK1/2, Rb protein
493	Development_WNT and Notch signaling in early cardiac myogenesis	35	0.000936988	0.00198041	3	HES1, Jagged1, Beta-catenin
494	Chemotaxis_SDF-1/ CXCR4-induced chemotaxis of immune cells	79	0.000946448	0.00199232	4	MEK1/2, PI3K reg class IA (p85), F-Actin cytoskeleton, ERK1/2
495	CHDI_Correlations from Replication data_Causal network (positive correlations)	79	0.000946448	0.00199232	4	p38 MAPK, PI3K reg class IA (p85), PKC-alpha, PKC-theta
496	Development_Androgen receptor in non-reproductive systems development	80	0.00099214	0.0020843	4	MEK1/2, PI3K reg class IA (p85-alpha), ERK1/2, Beta-catenin
497	Statin action on the PI3K/ Akt pathway in COPD	36	0.00101814	0.00212179	3	FOXO3A, PI3K reg class IA, mTOR
498	Neurophysiological process_Thyroliberin in cell hyperpolarization and excitability	36	0.00101814	0.00212179	3	PKC-beta2, cPKC (conventional), PKC-alpha
499	Inhibition of apoptosis in multiple myeloma	36	0.00101814	0.00212179	3	Bcl-XL, Jagged1, Mcl-1
500	G-protein signaling_G-Protein alpha-s signaling cascades	36	0.00101814	0.00212179	3	MEK2(MAP2K2), ERK1/2, MEK1(MAP2K1)
